# Supplementary material for: Multi-level consistent changes of the ECM pathway identified in a typical keratoconus twin’s family by multi-omics analysis
Source: Orphanet J Rare Dis. 2020 Aug 31;15:227. doi: 10.1186/s13023-020-01512-7 (PMC7457807; doi:10.1186/s13023-020-01512-7)
Supplement: Supplementary file 2 — Additional file 2: Table S3. Five hundred eighty-nine differentially expressed genes in II-1-HCF cells with at least 2-fold change and false discovery rate p value ≤0.05. [file 13023_2020_1512_MOESM2_ESM.xlsx]

## Sheet: Table S3
Table S3. 589 differentially expressed genes in II-1-HCF cells with at least 2-fold change and false discovery rate p value ≤ 0.05
Gene name	Gene ID	FPKM		log2 Fold Change	P value	padj	gene_biotype	gene_description
		II-1 HCF	N-HCF
RPS4Y1	ENSG00000129824	0.934477	428.838	-8.65449	9.47e-27	2.09e-22	protein_coding	ribosomal protein S4 Y-linked 1 [Source:HGNC Symbol;Acc:HGNC:10425]
PENK	ENSG00000181195	0.934477	235.172	-7.7881	6.4e-21	7.06e-17	protein_coding	proenkephalin [Source:HGNC Symbol;Acc:HGNC:8831]
PSG5	ENSG00000204941	26.3082	679.965	-4.68503	3.61e-19	2.04e-15	protein_coding	pregnancy specific beta-1-glycoprotein 5 [Source:HGNC Symbol;Acc:HGNC:9522]
FBN2	ENSG00000138829	28.1877	716.145	-4.66072	3.71e-19	2.04e-15	protein_coding	fibrillin 2 [Source:HGNC Symbol;Acc:HGNC:3604]
BOLA2B	ENSG00000169627	18.7901	404.363	-4.4181	1.29e-16	5.68e-13	protein_coding	bolA family member 2B [Source:HGNC Symbol;Acc:HGNC:32479]
OSR2	ENSG00000164920	12.2118	304.338	-4.62463	3.13e-16	1.15e-12	protein_coding	odd-skipped related transciption factor 2 [Source:HGNC Symbol;Acc:HGNC:15830]
FOXQ1	ENSG00000164379	0.934477	104.287	-6.61587	6.74e-14	2.12e-10	protein_coding	forkhead box Q1 [Source:HGNC Symbol;Acc:HGNC:20951]
FOXL2	ENSG00000183770	2.81405	124.505	-5.40365	1.7e-13	4.68e-10	protein_coding	forkhead box L2 [Source:HGNC Symbol;Acc:HGNC:1092]
ISLR	ENSG00000129009	53.5613	624.632	-3.54053	2.42e-13	5.94e-10	protein_coding	immunoglobulin superfamily containing leucine rich repeat [Source:HGNC Symbol;Acc:HGNC:6133]
BEX1	ENSG00000133169	5.63339	131.954	-4.51829	1.45e-12	2.94e-09	protein_coding	brain expressed X-linked 1 [Source:HGNC Symbol;Acc:HGNC:1036]
COL4A1	ENSG00000187498	55.4408	588.453	-3.40482	1.47e-12	2.94e-09	protein_coding	collagen type IV alpha 1 chain [Source:HGNC Symbol;Acc:HGNC:2202]
GPC3	ENSG00000147257	1.39e-17	73.4283	-9.20339	1.91e-12	3.51e-09	protein_coding	glypican 3 [Source:HGNC Symbol;Acc:HGNC:4451]
KDM5D	ENSG00000012817	1.39e-17	72.3642	-9.18236	2.4e-12	4.07e-09	protein_coding	lysine demethylase 5D [Source:HGNC Symbol;Acc:HGNC:11115]
BMP4	ENSG00000125378	1.87425	96.8385	-5.5962	2.58e-12	4.07e-09	protein_coding	bone morphogenetic protein 4 [Source:HGNC Symbol;Acc:HGNC:1071]
CLIC6	ENSG00000159212	1.39e-17	62.7873	-8.97792	2.69e-11	3.73e-08	protein_coding	chloride intracellular channel 6 [Source:HGNC Symbol;Acc:HGNC:2065]
COL4A2	ENSG00000134871	166.333	1359.93	-3.03039	2.71e-11	3.73e-08	protein_coding	collagen type IV alpha 2 chain [Source:HGNC Symbol;Acc:HGNC:2203]
TNXB	ENSG00000168477	14.0913	183.031	-3.68691	3.97e-11	5.14e-08	protein_coding	tenascin XB [Source:HGNC Symbol;Acc:HGNC:11976]
NLGN4Y	ENSG00000165246	1.39e-17	60.6591	-8.92827	4.5e-11	5.26e-08	protein_coding	neuroligin 4 Y-linked [Source:HGNC Symbol;Acc:HGNC:15529]
FAM167A	ENSG00000154319	11.272	157.492	-3.78903	4.53e-11	5.26e-08	protein_coding	family with sequence similarity 167 member A [Source:HGNC Symbol;Acc:HGNC:15549]
ELN	ENSG00000049540	132.501	1026.86	-2.95292	9.9e-11	1.09e-07	protein_coding	elastin [Source:HGNC Symbol;Acc:HGNC:3327]
MEST	ENSG00000106484	50.742	430.966	-3.08303	1.29e-10	1.35e-07	protein_coding	mesoderm specific transcript [Source:HGNC Symbol;Acc:HGNC:7028]
DDX3Y	ENSG00000067048	1.87425	75.5565	-5.23868	1.62e-10	1.57e-07	protein_coding	DEAD-box helicase 3 Y-linked [Source:HGNC Symbol;Acc:HGNC:2699]
ALDH1A1	ENSG00000165092	17.8504	190.479	-3.40606	1.64e-10	1.57e-07	protein_coding	aldehyde dehydrogenase 1 family member A1 [Source:HGNC Symbol;Acc:HGNC:402]
FMOD	ENSG00000122176	29.1275	261.774	-3.16211	4.49e-10	4.13e-07	protein_coding	fibromodulin [Source:HGNC Symbol;Acc:HGNC:3774]
KRT16	ENSG00000186832	1.87425	62.7873	-4.97206	3.1e-09	2.74e-06	protein_coding	keratin 16 [Source:HGNC Symbol;Acc:HGNC:6423]
VIT	ENSG00000205221	13.1515	129.826	-3.29042	6.87e-09	5.82e-06	protein_coding	vitrin [Source:HGNC Symbol;Acc:HGNC:12697]
TFAP2A	ENSG00000137203	4.69362	72.3642	-3.90948	7.95e-09	6.49e-06	protein_coding	transcription factor AP-2 alpha [Source:HGNC Symbol;Acc:HGNC:11742]
TCF21	ENSG00000118526	0.934477	48.954	-5.52666	1.24e-08	9.79e-06	protein_coding	transcription factor 21 [Source:HGNC Symbol;Acc:HGNC:11632]
PTN	ENSG00000105894	31.007	226.659	-2.86459	1.31e-08	9.93e-06	protein_coding	pleiotrophin [Source:HGNC Symbol;Acc:HGNC:9630]
MEDAG	ENSG00000102802	3.75384	61.7232	-3.99306	2.12e-08	1.56e-05	protein_coding	mesenteric estrogen dependent adipogenesis [Source:HGNC Symbol;Acc:HGNC:25926]
SSTR1	ENSG00000139874	1.87425	54.2745	-4.76229	2.3e-08	1.63e-05	protein_coding	somatostatin receptor 1 [Source:HGNC Symbol;Acc:HGNC:11330]
IL6	ENSG00000136244	123.104	705.504	-2.5175	2.66e-08	1.84e-05	protein_coding	interleukin 6 [Source:HGNC Symbol;Acc:HGNC:6018]
IGFBP3	ENSG00000146674	2897.28	15191.1	-2.3904	3.16e-08	2.11e-05	protein_coding	insulin like growth factor binding protein 3 [Source:HGNC Symbol;Acc:HGNC:5472]
GPC4	ENSG00000076716	0.934477	45.7617	-5.42962	3.96e-08	2.57e-05	protein_coding	glypican 4 [Source:HGNC Symbol;Acc:HGNC:4452]
LINC00968	ENSG00000246430	5.63339	69.1719	-3.5877	5.5e-08	3.47e-05	lincRNA	long intergenic non-protein coding RNA 968 [Source:HGNC Symbol;Acc:HGNC:48727]
TBX18	ENSG00000112837	17.8504	134.082	-2.89992	1.04e-07	6.39e-05	protein_coding	T-box 18 [Source:HGNC Symbol;Acc:HGNC:11595]
ITGA7	ENSG00000135424	25.3685	158.556	-2.63761	3.01e-07	0.000179145	protein_coding	integrin subunit alpha 7 [Source:HGNC Symbol;Acc:HGNC:6143]
MXRA5	ENSG00000101825	16.9106	119.185	-2.80761	3.51e-07	0.00020397	protein_coding	matrix remodeling associated 5 [Source:HGNC Symbol;Acc:HGNC:7539]
ZNF536	ENSG00000198597	0.934477	37.2489	-5.13354	4.78e-07	0.000270183	protein_coding	zinc finger protein 536 [Source:HGNC Symbol;Acc:HGNC:29025]
TMEM246	ENSG00000165152	6.57316	63.8514	-3.25452	6.13e-07	0.000337662	protein_coding	transmembrane protein 246 [Source:HGNC Symbol;Acc:HGNC:28180]
KRT34	ENSG00000131737	8.4527	69.1719	-3.01319	1.26e-06	0.000675406	protein_coding	keratin 34 [Source:HGNC Symbol;Acc:HGNC:6452]
FBLN2	ENSG00000163520	353.345	1506.77	-2.09189	1.46e-06	0.000768596	protein_coding	fibulin 2 [Source:HGNC Symbol;Acc:HGNC:3601]
STXBP6	ENSG00000168952	1.39e-17	27.672	-7.79935	1.61e-06	0.000827197	protein_coding	syntaxin binding protein 6 [Source:HGNC Symbol;Acc:HGNC:19666]
SMIM11A	ENSG00000205670	19.7299	112.8	-2.50737	2.54e-06	0.00127525	protein_coding	small integral membrane protein 11A [Source:HGNC Symbol;Acc:HGNC:1293]
COL8A2	ENSG00000171812	124.043	534.184	-2.1053	2.67e-06	0.00130673	protein_coding	collagen type VIII alpha 2 chain [Source:HGNC Symbol;Acc:HGNC:2216]
DAPK1	ENSG00000196730	2.81405	42.5694	-3.85799	2.92e-06	0.00140028	protein_coding	death associated protein kinase 1 [Source:HGNC Symbol;Acc:HGNC:2674]
PRELP	ENSG00000188783	6.57316	55.3386	-3.0485	3.6e-06	0.00168803	protein_coding	proline and arginine rich end leucine rich repeat protein [Source:HGNC Symbol;Acc:HGNC:9357]
FAM43B	ENSG00000183114	1.39e-17	24.4797	-7.62331	5.45e-06	0.00250153	protein_coding	family with sequence similarity 43 member B [Source:HGNC Symbol;Acc:HGNC:31791]
TPD52L1	ENSG00000111907	14.0913	84.0693	-2.56559	7.57e-06	0.00340854	protein_coding	tumor protein D52 like 1 [Source:HGNC Symbol;Acc:HGNC:12006]
SORT1	ENSG00000134243	10.3322	67.0437	-2.68249	9.41e-06	0.00406883	protein_coding	sortilin 1 [Source:HGNC Symbol;Acc:HGNC:11186]
LMOD1	ENSG00000163431	10.3322	67.0437	-2.68249	9.41e-06	0.00406883	protein_coding	leiomodin 1 [Source:HGNC Symbol;Acc:HGNC:6647]
PPP2R2B	ENSG00000156475	1.39e-17	22.3515	-7.49277	1.27e-05	0.00537973	protein_coding	protein phosphatase 2 regulatory subunit Bbeta [Source:HGNC Symbol;Acc:HGNC:9305]
SEMA6A	ENSG00000092421	3.75384	41.5053	-3.4219	1.38e-05	0.0057458	protein_coding	semaphorin 6A [Source:HGNC Symbol;Acc:HGNC:10738]
FOXL2NB	ENSG00000206262	5.63339	45.7617	-2.99293	1.44e-05	0.00589378	protein_coding	FOXL2 neighbor [Source:HGNC Symbol;Acc:HGNC:34428]
DCLK1	ENSG00000133083	82.6939	14.9028	2.46295	1.59e-05	0.00638989	protein_coding	doublecortin like kinase 1 [Source:HGNC Symbol;Acc:HGNC:2700]
DAAM2	ENSG00000146122	7.51293	52.1463	-2.77368	1.83e-05	0.00721446	protein_coding	dishevelled associated activator of morphogenesis 2 [Source:HGNC Symbol;Acc:HGNC:18143]
RUNX3	ENSG00000020633	1.39e-17	21.2874	-7.42278	1.96e-05	0.00744451	protein_coding	runt related transcription factor 3 [Source:HGNC Symbol;Acc:HGNC:10473]
USP9Y	ENSG00000114374	1.39e-17	21.2874	-7.42278	1.96e-05	0.00744451	protein_coding	ubiquitin specific peptidase 9 Y-linked [Source:HGNC Symbol;Acc:HGNC:12633]
LGALS9	ENSG00000168961	77.9951	304.338	-1.96239	2.02e-05	0.0075646	protein_coding	galectin 9 [Source:HGNC Symbol;Acc:HGNC:6570]
ADCY8	ENSG00000155897	58.2601	8.51817	2.75702	2.11e-05	0.00776159	protein_coding	adenylate cyclase 8 [Source:HGNC Symbol;Acc:HGNC:239]
CHRM2	ENSG00000181072	0.934477	26.6079	-4.65004	2.3e-05	0.00805168	protein_coding	cholinergic receptor muscarinic 2 [Source:HGNC Symbol;Acc:HGNC:1951]
SCIN	ENSG00000006747	14.0913	77.6847	-2.4518	2.3e-05	0.00805168	protein_coding	scinderin [Source:HGNC Symbol;Acc:HGNC:21695]
EDIL3	ENSG00000164176	19.7299	95.7744	-2.27159	2.3e-05	0.00805168	protein_coding	EGF like repeats and discoidin domains 3 [Source:HGNC Symbol;Acc:HGNC:3173]
ZFY	ENSG00000067646	1.39e-17	19.1592	-7.27171	4.78e-05	0.0159856	protein_coding	zinc finger protein Y-linked [Source:HGNC Symbol;Acc:HGNC:12870]
PRDM16	ENSG00000142611	0.934477	24.4797	-4.53033	4.96e-05	0.0159856	protein_coding	PR/SET domain 16 [Source:HGNC Symbol;Acc:HGNC:14000]
CHI3L2	ENSG00000064886	0.934477	24.4797	-4.53033	4.96e-05	0.0159856	protein_coding	chitinase 3 like 2 [Source:HGNC Symbol;Acc:HGNC:1933]
ZFPM2	ENSG00000169946	0.934477	24.4797	-4.53033	4.96e-05	0.0159856	protein_coding	zinc finger protein, FOG family member 2 [Source:HGNC Symbol;Acc:HGNC:16700]
ITIH5	ENSG00000123243	0.934477	24.4797	-4.53033	4.96e-05	0.0159856	protein_coding	inter-alpha-trypsin inhibitor heavy chain family member 5 [Source:HGNC Symbol;Acc:HGNC:21449]
GALNT6	ENSG00000139629	79.8746	291.569	-1.86627	5e-05	0.0159856	protein_coding	polypeptide N-acetylgalactosaminyltransferase 6 [Source:HGNC Symbol;Acc:HGNC:4128]
PCDH10	ENSG00000138650	15.0311	75.5565	-2.31947	5.57e-05	0.0175396	protein_coding	protocadherin 10 [Source:HGNC Symbol;Acc:HGNC:13404]
MT2P1	ENSG00000162840	2.81405	31.9284	-3.44435	5.89e-05	0.0182896	processed_pseudogene	metallothionein 2 pseudogene 1 [Source:HGNC Symbol;Acc:HGNC:7407]
BMP6	ENSG00000153162	126.863	30.8643	2.03516	6.39e-05	0.0195714	protein_coding	bone morphogenetic protein 6 [Source:HGNC Symbol;Acc:HGNC:1073]
LYPD6	ENSG00000187123	1.39e-17	18.0951	-7.1898	7.55e-05	0.0219591	protein_coding	LY6/PLAUR domain containing 6 [Source:HGNC Symbol;Acc:HGNC:28751]
ACAN	ENSG00000157766	1.39e-17	18.0951	-7.1898	7.55e-05	0.0219591	protein_coding	aggrecan [Source:HGNC Symbol;Acc:HGNC:319]
UTY	ENSG00000183878	1.39e-17	18.0951	-7.1898	7.55e-05	0.0219591	protein_coding	ubiquitously transcribed tetratricopeptide repeat containing, Y-linked [Source:HGNC Symbol;Acc:HGNC:12638]
PPL	ENSG00000118898	17.8504	83.0052	-2.20886	7.57e-05	0.0219591	protein_coding	periplakin [Source:HGNC Symbol;Acc:HGNC:9273]
EFNB2	ENSG00000125266	7.51293	44.6976	-2.55186	0.000118807	0.0336345	protein_coding	ephrin B2 [Source:HGNC Symbol;Acc:HGNC:3227]
CHRM3	ENSG00000133019	1.39e-17	17.031	-7.10295	0.000120499	0.0336345	protein_coding	cholinergic receptor muscarinic 3 [Source:HGNC Symbol;Acc:HGNC:1952]
KRT14	ENSG00000186847	1.39e-17	17.031	-7.10295	0.000120499	0.0336345	protein_coding	keratin 14 [Source:HGNC Symbol;Acc:HGNC:6416]
MRVI1	ENSG00000072952	8.4527	46.8258	-2.45149	0.000129619	0.0357279	protein_coding	murine retrovirus integration site 1 homolog [Source:HGNC Symbol;Acc:HGNC:7237]
SPEG	ENSG00000072195	83.6337	276.671	-1.7244	0.000153438	0.041771	protein_coding	SPEG complex locus [Source:HGNC Symbol;Acc:HGNC:16901]
TMEM182	ENSG00000170417	77.0553	18.0951	2.08324	0.00018149	0.0488052	protein_coding	transmembrane protein 182 [Source:HGNC Symbol;Acc:HGNC:26391]
LINC00891	ENSG00000281852	15.9708	1.39e-17	7.01183	0.000193974	0.0497363	lincRNA	long intergenic non-protein coding RNA 891 [Source:HGNC Symbol;Acc:HGNC:48577]
ACSS3	ENSG00000111058	1.39e-17	15.9669	-7.01054	0.000193974	0.0497363	protein_coding	acyl-CoA synthetase short chain family member 3 [Source:HGNC Symbol;Acc:HGNC:24723]
AC106782.1	ENSG00000258130	1.39e-17	15.9669	-7.01054	0.000193974	0.0497363	transcribed_unprocessed_pseudogene	SAGA complex associated factor 29 pseudogene [Source:NCBI gene;Acc:613038]
TXLNGY	ENSG00000131002	1.39e-17	15.9669	-7.01054	0.000193974	0.0497363	transcribed_unprocessed_pseudogene	taxilin gamma pseudogene, Y-linked [Source:HGNC Symbol;Acc:HGNC:18473]
LINC01133	ENSG00000224259	9.39247	47.8899	-2.33392	0.000214401	0.0543419	lincRNA	long intergenic non-protein coding RNA 1133 [Source:HGNC Symbol;Acc:HGNC:49447]
LINC01444	ENSG00000264301	1.87425	24.4797	-3.61745	0.000240916	0.0603687	lincRNA	long intergenic non-protein coding RNA 1444 [Source:HGNC Symbol;Acc:HGNC:50769]
SLC22A3	ENSG00000146477	26.3082	3.19773	2.99464	0.000299755	0.0731648	protein_coding	solute carrier family 22 member 3 [Source:HGNC Symbol;Acc:HGNC:10967]
ZNF608	ENSG00000168916	1.39e-17	14.9028	-6.9118	0.000315208	0.0731648	protein_coding	zinc finger protein 608 [Source:HGNC Symbol;Acc:HGNC:29238]
FBLL1	ENSG00000188573	1.39e-17	14.9028	-6.9118	0.000315208	0.0731648	protein_coding	fibrillarin like 1 [Source:HGNC Symbol;Acc:HGNC:35458]
EXPH5	ENSG00000110723	1.39e-17	14.9028	-6.9118	0.000315208	0.0731648	protein_coding	exophilin 5 [Source:HGNC Symbol;Acc:HGNC:30578]
MFAP5	ENSG00000197614	1.39e-17	14.9028	-6.9118	0.000315208	0.0731648	protein_coding	microfibril associated protein 5 [Source:HGNC Symbol;Acc:HGNC:29673]
ACP5	ENSG00000102575	1.39e-17	14.9028	-6.9118	0.000315208	0.0731648	protein_coding	acid phosphatase 5, tartrate resistant [Source:HGNC Symbol;Acc:HGNC:124]
TTTY15	ENSG00000233864	1.39e-17	14.9028	-6.9118	0.000315208	0.0731648	lincRNA	testis-specific transcript, Y-linked 15 [Source:HGNC Symbol;Acc:HGNC:18567]
PLEKHA6	ENSG00000143850	10.3322	48.954	-2.22976	0.000336783	0.0773584	protein_coding	pleckstrin homology domain containing A6 [Source:HGNC Symbol;Acc:HGNC:17053]
SMN1	ENSG00000172062	376.839	124.505	1.59686	0.000350868	0.0797628	protein_coding	survival of motor neuron 1, telomeric [Source:HGNC Symbol;Acc:HGNC:11117]
ARHGEF35	ENSG00000213214	5.63339	32.9925	-2.52237	0.000372105	0.0837275	protein_coding	Rho guanine nucleotide exchange factor 35 [Source:HGNC Symbol;Acc:HGNC:33846]
SERPINB2	ENSG00000197632	148.477	44.6976	1.72939	0.000386112	0.0860016	protein_coding	serpin family B member 2 [Source:HGNC Symbol;Acc:HGNC:8584]
ADAMTS15	ENSG00000166106	6.57316	36.1848	-2.43724	0.000391938	0.0864262	protein_coding	ADAM metallopeptidase with thrombospondin type 1 motif 15 [Source:HGNC Symbol;Acc:HGNC:16305]
KRT19	ENSG00000171345	777.177	2169.71	-1.48102	0.000464588	0.101432	protein_coding	keratin 19 [Source:HGNC Symbol;Acc:HGNC:6436]
CADM3	ENSG00000162706	1.39e-17	13.8387	-6.80581	0.000517265	0.11074	protein_coding	cell adhesion molecule 3 [Source:HGNC Symbol;Acc:HGNC:17601]
EIF1AY	ENSG00000198692	1.39e-17	13.8387	-6.80581	0.000517265	0.11074	protein_coding	eukaryotic translation initiation factor 1A Y-linked [Source:HGNC Symbol;Acc:HGNC:3252]
HLA-H	ENSG00000206341	21.6094	78.7488	-1.85914	0.000552409	0.117127	unprocessed_pseudogene	major histocompatibility complex, class I, H (pseudogene) [Source:HGNC Symbol;Acc:HGNC:4965]
BMP2	ENSG00000125845	529.08	187.287	1.49767	0.000629564	0.132215	protein_coding	bone morphogenetic protein 2 [Source:HGNC Symbol;Acc:HGNC:1069]
LYPD6B	ENSG00000150556	9.39247	43.6335	-2.19998	0.00064876	0.134961	protein_coding	LY6/PLAUR domain containing 6B [Source:HGNC Symbol;Acc:HGNC:27018]
ANXA10	ENSG00000109511	538.478	192.607	1.48268	0.000679702	0.140076	protein_coding	annexin A10 [Source:HGNC Symbol;Acc:HGNC:534]
NEFM	ENSG00000104722	11.272	47.8899	-2.07404	0.000759269	0.155025	protein_coding	neurofilament medium [Source:HGNC Symbol;Acc:HGNC:7734]
EBF1	ENSG00000164330	1.39e-17	12.7746	-6.69141	0.00085757	0.170363	protein_coding	early B cell factor 1 [Source:HGNC Symbol;Acc:HGNC:3126]
SCARA5	ENSG00000168079	1.39e-17	12.7746	-6.69141	0.00085757	0.170363	protein_coding	scavenger receptor class A member 5 [Source:HGNC Symbol;Acc:HGNC:28701]
PRKY	ENSG00000099725	1.39e-17	12.7746	-6.69141	0.00085757	0.170363	transcribed_unprocessed_pseudogene	protein kinase Y-linked (pseudogene) [Source:HGNC Symbol;Acc:HGNC:9444]
PSG1	ENSG00000231924	3.75384	27.672	-2.83909	0.000872039	0.170925	protein_coding	pregnancy specific beta-1-glycoprotein 1 [Source:HGNC Symbol;Acc:HGNC:9514]
PCSK9	ENSG00000169174	5.63339	29.8002	-2.37612	0.000883969	0.170925	protein_coding	proprotein convertase subtilisin/kexin type 9 [Source:HGNC Symbol;Acc:HGNC:20001]
CFD	ENSG00000197766	4.69362	29.8002	-2.63292	0.000883969	0.170925	protein_coding	complement factor D [Source:HGNC Symbol;Acc:HGNC:2771]
ERAP2	ENSG00000164308	46.0432	141.531	-1.61721	0.000893633	0.170925	protein_coding	endoplasmic reticulum aminopeptidase 2 [Source:HGNC Symbol;Acc:HGNC:29499]
TMEM130	ENSG00000166448	43.2239	133.018	-1.61869	0.000899157	0.170925	protein_coding	transmembrane protein 130 [Source:HGNC Symbol;Acc:HGNC:25429]
CPA4	ENSG00000128510	235.875	634.209	-1.42641	0.00098321	0.185306	protein_coding	carboxypeptidase A4 [Source:HGNC Symbol;Acc:HGNC:15740]
HMCN1	ENSG00000143341	33.8263	107.479	-1.66392	0.00111534	0.208427	protein_coding	hemicentin 1 [Source:HGNC Symbol;Acc:HGNC:19194]
LSAMP	ENSG00000185565	109.007	35.1207	1.63085	0.00118283	0.219181	protein_coding	limbic system associated membrane protein [Source:HGNC Symbol;Acc:HGNC:6705]
CFAP58	ENSG00000120051	25.3685	4.2618	2.54102	0.00119746	0.220042	protein_coding	cilia and flagella associated protein 58 [Source:HGNC Symbol;Acc:HGNC:26676]
SERPING1	ENSG00000149131	208.622	551.209	-1.40112	0.00121694	0.221774	protein_coding	serpin family G member 1 [Source:HGNC Symbol;Acc:HGNC:1228]
AC138969.1	ENSG00000227827	125.923	41.5053	1.59852	0.00129849	0.234698	unprocessed_pseudogene	polycystic kidney disease 1 (autosomal dominant) (PKD1) pseudogene
RN7SL5P	ENSG00000265735	36.6456	7.45407	2.27972	0.00135615	0.241165	misc_RNA	RNA, 7SL, cytoplasmic 5, pseudogene [Source:HGNC Symbol;Acc:HGNC:10040]
EYA2	ENSG00000064655	8.4527	37.2489	-2.12233	0.00135615	0.241165	protein_coding	EYA transcriptional coactivator and phosphatase 2 [Source:HGNC Symbol;Acc:HGNC:3520]
CCDC194	ENSG00000269720	0.934477	15.9669	-3.91755	0.00136958	0.241604	protein_coding	coiled-coil domain containing 194 [Source:HGNC Symbol;Acc:HGNC:53438]
MMP23A	ENSG00000215914	12.2118	1.39e-17	6.62825	0.00143701	0.249508	unprocessed_pseudogene	matrix metallopeptidase 23A (pseudogene) [Source:HGNC Symbol;Acc:HGNC:7170]
RFLNA	ENSG00000178882	1.39e-17	11.7105	-6.56714	0.00143701	0.249508	protein_coding	refilin A [Source:HGNC Symbol;Acc:HGNC:27051]
LNX1	ENSG00000072201	15.9708	58.5309	-1.86501	0.0014637	0.252157	protein_coding	ligand of numb-protein X 1 [Source:HGNC Symbol;Acc:HGNC:6657]
BAMBI	ENSG00000095739	138.14	364.992	-1.40085	0.0015251	0.260697	protein_coding	BMP and activin membrane bound inhibitor [Source:HGNC Symbol;Acc:HGNC:30251]
S100A1	ENSG00000160678	18.7901	2.13366	3.07002	0.00159793	0.268977	protein_coding	S100 calcium binding protein A1 [Source:HGNC Symbol;Acc:HGNC:10486]
THRB	ENSG00000151090	1.87425	19.1592	-3.26584	0.00159793	0.268977	protein_coding	thyroid hormone receptor beta [Source:HGNC Symbol;Acc:HGNC:11799]
LBH	ENSG00000213626	2.81405	22.3515	-2.93219	0.00166513	0.278165	protein_coding	limb bud and heart development [Source:HGNC Symbol;Acc:HGNC:29532]
GSTT2B	ENSG00000133433	52.6216	146.851	-1.47825	0.00180114	0.298623	protein_coding	glutathione S-transferase theta 2B (gene/pseudogene) [Source:HGNC Symbol;Acc:HGNC:33437]
HR	ENSG00000168453	31.9468	96.8385	-1.59584	0.00183715	0.302321	protein_coding	HR, lysine demethylase and nuclear receptor corepressor [Source:HGNC Symbol;Acc:HGNC:5172]
TCTEX1D4	ENSG00000188396	30.0673	5.32589	2.47134	0.00199893	0.326507	protein_coding	Tctex1 domain containing 4 [Source:HGNC Symbol;Acc:HGNC:32315]
AL138828.1	ENSG00000237596	37.5854	8.51817	2.12645	0.00202491	0.328318	antisense	novel transcript
AC233992.3	ENSG00000272115	15.0311	1.0696	3.67271	0.00213372	0.339866	antisense	novel transcript, antisense to SLC39A4
PRR26	ENSG00000180525	15.0311	1.0696	3.67271	0.00213372	0.339866	protein_coding	proline rich 26 [Source:HGNC Symbol;Acc:HGNC:30724]
GABPAP	ENSG00000235720	26.3082	5.32589	2.27954	0.00214237	0.339866	processed_pseudogene	GABPA pseudogene [Source:HGNC Symbol;Acc:HGNC:4072]
OXTR	ENSG00000180914	8.4527	35.1207	-2.03773	0.00220539	0.347365	protein_coding	oxytocin receptor [Source:HGNC Symbol;Acc:HGNC:8529]
ASPHD2	ENSG00000128203	3.75384	24.4797	-2.66306	0.00227587	0.350825	protein_coding	aspartate beta-hydroxylase domain containing 2 [Source:HGNC Symbol;Acc:HGNC:30437]
LINC01638	ENSG00000233521	3.75384	24.4797	-2.66306	0.00227587	0.350825	lincRNA	long intergenic non-protein coding RNA 1638 [Source:HGNC Symbol;Acc:HGNC:52425]
GTF2IP1	ENSG00000277053	111.827	289.441	-1.37093	0.00228409	0.350825	transcribed_unprocessed_pseudogene	general transcription factor IIi pseudogene 1 [Source:HGNC Symbol;Acc:HGNC:4660]
FOXF2	ENSG00000137273	105.248	272.415	-1.37086	0.002291	0.350825	protein_coding	forkhead box F2 [Source:HGNC Symbol;Acc:HGNC:3810]
KLF7-IT1	ENSG00000237892	11.272	1.39e-17	6.51398	0.00243493	0.370295	sense_intronic	KLF7 intronic transcript 1 [Source:HGNC Symbol;Acc:HGNC:41355]
USP49	ENSG00000164663	83.6337	27.672	1.59169	0.00259685	0.392213	protein_coding	ubiquitin specific peptidase 49 [Source:HGNC Symbol;Acc:HGNC:20078]
INHBA	ENSG00000122641	558.213	226.659	1.29987	0.00265301	0.39797	protein_coding	inhibin subunit beta A [Source:HGNC Symbol;Acc:HGNC:6066]
SLC8A1	ENSG00000183023	17.8504	59.595	-1.73167	0.00282199	0.420457	protein_coding	solute carrier family 8 member A1 [Source:HGNC Symbol;Acc:HGNC:11068]
FAM156A	ENSG00000268350	40.4046	112.8	-1.47807	0.00284788	0.421467	protein_coding	family with sequence similarity 156 member A [Source:HGNC Symbol;Acc:HGNC:30114]
CCDC189	ENSG00000196118	44.1637	11.7105	1.90466	0.00290973	0.42775	protein_coding	coiled-coil domain containing 189 [Source:HGNC Symbol;Acc:HGNC:28078]
PCDHB13	ENSG00000187372	22.5492	4.2618	2.37197	0.00314942	0.456894	protein_coding	protocadherin beta 13 [Source:HGNC Symbol;Acc:HGNC:8684]
WISP2	ENSG00000064205	3.75384	23.4156	-2.59926	0.00314942	0.456894	protein_coding	WNT1 inducible signaling pathway protein 2 [Source:HGNC Symbol;Acc:HGNC:12770]
LIN7A	ENSG00000111052	19.7299	62.7873	-1.66337	0.00321507	0.46337	protein_coding	lin-7 homolog A, crumbs cell polarity complex component [Source:HGNC Symbol;Acc:HGNC:17787]
CRYAB	ENSG00000109846	99.6096	249.005	-1.32063	0.0032631	0.466948	protein_coding	crystallin alpha B [Source:HGNC Symbol;Acc:HGNC:2389]
WFDC21P	ENSG00000261040	76.1156	195.8	-1.36154	0.00328225	0.466948	transcribed_unitary_pseudogene	WAP four-disulfide core domain 21, pseudogene [Source:HGNC Symbol;Acc:HGNC:50357]
PDE8B	ENSG00000113231	19.7299	3.19773	2.58187	0.00338513	0.478497	protein_coding	phosphodiesterase 8B [Source:HGNC Symbol;Acc:HGNC:8794]
TBC1D3G	ENSG00000260287	1.87425	17.031	-3.09708	0.00351516	0.492569	protein_coding	TBC1 domain family member 3G [Source:HGNC Symbol;Acc:HGNC:29860]
KLF4	ENSG00000136826	64.8385	168.133	-1.37282	0.00352936	0.492569	protein_coding	Kruppel like factor 4 [Source:HGNC Symbol;Acc:HGNC:6348]
PDE3A	ENSG00000172572	12.2118	43.6335	-1.82584	0.00355334	0.492797	protein_coding	phosphodiesterase 3A [Source:HGNC Symbol;Acc:HGNC:8778]
LRRC8E	ENSG00000171017	37.5854	9.58226	1.95884	0.00360547	0.496901	protein_coding	leucine rich repeat containing 8 VRAC subunit E [Source:HGNC Symbol;Acc:HGNC:26272]
RAMP1	ENSG00000132329	11.272	40.4412	-1.8308	0.00398079	0.523273	protein_coding	receptor activity modifying protein 1 [Source:HGNC Symbol;Acc:HGNC:9843]
AC018665.1	ENSG00000279382	30.0673	6.38998	2.21382	0.00406587	0.523273	TEC	TEC
SERPINA1	ENSG00000197249	58.2601	19.1592	1.59872	0.00409161	0.523273	protein_coding	serpin family A member 1 [Source:HGNC Symbol;Acc:HGNC:8941]
HLA-V	ENSG00000181126	10.3322	1.39e-17	6.38989	0.00417417	0.523273	transcribed_unprocessed_pseudogene	major histocompatibility complex, class I, V (pseudogene) [Source:HGNC Symbol;Acc:HGNC:23482]
AC211433.1	ENSG00000232729	10.3322	1.39e-17	6.38989	0.00417417	0.523273	processed_transcript	uncharacterized LOC101926943 [Source:NCBI gene;Acc:101926943]
LINC00513	ENSG00000233559	10.3322	1.39e-17	6.38989	0.00417417	0.523273	lincRNA	long intergenic non-protein coding RNA 513 [Source:HGNC Symbol;Acc:HGNC:43566]
TMSB15B	ENSG00000269226	10.3322	1.39e-17	6.38989	0.00417417	0.523273	protein_coding	thymosin beta 15B [Source:NCBI gene;Acc:286527]
SNORA65	ENSG00000201302	10.3322	1.39e-17	6.38989	0.00417417	0.523273	snoRNA	small nucleolar RNA, H/ACA box 65 [Source:HGNC Symbol;Acc:HGNC:10222]
AC025180.1	ENSG00000249899	9.39247	1.39e-17	6.2541	0.00417417	0.523273	antisense	novel transcript
MCTP1	ENSG00000175471	9.39247	1.39e-17	6.2541	0.00417417	0.523273	protein_coding	multiple C2 and transmembrane domain containing 1 [Source:HGNC Symbol;Acc:HGNC:26183]
AL078581.1	ENSG00000233330	9.39247	1.39e-17	6.2541	0.00417417	0.523273	antisense	novel transcript
SAA1	ENSG00000173432	9.39247	1.39e-17	6.2541	0.00417417	0.523273	protein_coding	serum amyloid A1 [Source:HGNC Symbol;Acc:HGNC:10513]
MYO7A	ENSG00000137474	9.39247	1.39e-17	6.2541	0.00417417	0.523273	protein_coding	myosin VIIA [Source:HGNC Symbol;Acc:HGNC:7606]
ALX1	ENSG00000180318	1.39e-17	10.6464	-6.43116	0.00417417	0.523273	protein_coding	ALX homeobox 1 [Source:HGNC Symbol;Acc:HGNC:1494]
AL132655.2	ENSG00000268649	1.39e-17	10.6464	-6.43116	0.00417417	0.523273	lincRNA	novel transcript
AL591845.1	ENSG00000116883	46.983	13.8387	1.75502	0.0041765	0.523273	antisense	novel transcript, antisense to EVA1B
AC083899.1	ENSG00000204745	41.3444	11.7105	1.80978	0.00434191	0.540924	unprocessed_pseudogene	anaphase promoting complex subunit 1 (ANAPC1) pseudogene
SERF1B	ENSG00000205572	18.7901	58.5309	-1.63223	0.00476466	0.590256	protein_coding	small EDRK-rich factor 1B [Source:HGNC Symbol;Acc:HGNC:10756]
AL157394.1	ENSG00000261438	18.7901	3.19773	2.51193	0.00484911	0.594043	sense_overlapping	novel transcript, overlapping FAS
INHBB	ENSG00000163083	2.81405	19.1592	-2.71113	0.00484911	0.594043	protein_coding	inhibin subunit beta B [Source:HGNC Symbol;Acc:HGNC:6067]
EFR3B	ENSG00000084710	191.706	77.6847	1.30196	0.00487867	0.594362	protein_coding	EFR3 homolog B [Source:HGNC Symbol;Acc:HGNC:29155]
KLHDC7B	ENSG00000130487	16.9106	53.2104	-1.64598	0.00503207	0.609224	protein_coding	kelch domain containing 7B [Source:HGNC Symbol;Acc:HGNC:25145]
CRLF1	ENSG00000006016	76.1156	26.6079	1.51234	0.00505591	0.609224	protein_coding	cytokine receptor like factor 1 [Source:HGNC Symbol;Acc:HGNC:2364]
TENM2	ENSG00000145934	1.87425	15.9669	-3.00467	0.0052473	0.619339	protein_coding	teneurin transmembrane protein 2 [Source:HGNC Symbol;Acc:HGNC:29943]
AC016722.2	ENSG00000228925	13.1515	1.0696	3.48176	0.00528154	0.619339	antisense	novel transcript, antisense to MCFD2
LINC01135	ENSG00000234807	0.934477	12.7746	-3.59842	0.00528154	0.619339	lincRNA	long intergenic non-protein coding RNA 1135 [Source:HGNC Symbol;Acc:HGNC:49450]
SERF1A	ENSG00000172058	23.4889	5.32589	2.11686	0.00528628	0.619339	protein_coding	small EDRK-rich factor 1A [Source:HGNC Symbol;Acc:HGNC:10755]
AC139768.1	ENSG00000278126	23.4889	5.32589	2.11686	0.00528628	0.619339	sense_intronic	novel transcript
FAM156B	ENSG00000179304	40.4046	11.7105	1.77672	0.00530838	0.619339	protein_coding	family with sequence similarity 156 member B [Source:HGNC Symbol;Acc:HGNC:31962]
MTMR7	ENSG00000003987	20.6696	4.2618	2.24716	0.00607288	0.701115	protein_coding	myotubularin related protein 7 [Source:HGNC Symbol;Acc:HGNC:7454]
AC138207.2	ENSG00000264107	20.6696	4.2618	2.24716	0.00607288	0.701115	antisense	novel transcript, antisense to NF1
CCDC87	ENSG00000182791	6.57316	26.6079	-1.99541	0.00612771	0.703761	protein_coding	coiled-coil domain containing 87 [Source:HGNC Symbol;Acc:HGNC:25579]
PARD6G	ENSG00000178184	84.5734	31.9284	1.40219	0.00652898	0.745961	protein_coding	par-6 family cell polarity regulator gamma [Source:HGNC Symbol;Acc:HGNC:16076]
GMPR	ENSG00000137198	275.345	616.119	-1.16157	0.00672309	0.755139	protein_coding	guanosine monophosphate reductase [Source:HGNC Symbol;Acc:HGNC:4376]
NAPEPLD	ENSG00000161048	119.345	47.8899	1.31532	0.00672897	0.755139	protein_coding	N-acyl phosphatidylethanolamine phospholipase D [Source:HGNC Symbol;Acc:HGNC:21683]
PTPRE	ENSG00000132334	17.8504	3.19773	2.43843	0.00696616	0.755139	protein_coding	protein tyrosine phosphatase, receptor type E [Source:HGNC Symbol;Acc:HGNC:9669]
CLDND2	ENSG00000160318	17.8504	3.19773	2.43843	0.00696616	0.755139	protein_coding	claudin domain containing 2 [Source:HGNC Symbol;Acc:HGNC:28511]
AC016027.1	ENSG00000225335	2.81405	18.0951	-2.62921	0.00696616	0.755139	antisense	novel transcript
AC009090.6	ENSG00000285979	22.5492	5.32589	2.05829	0.00716778	0.755139	antisense	novel transcript, antisense to FAM192A
ZNF583	ENSG00000198440	62.0192	21.2874	1.53766	0.00718394	0.755139	protein_coding	zinc finger protein 583 [Source:HGNC Symbol;Acc:HGNC:26427]
RN7SL431P	ENSG00000264384	8.4527	1.39e-17	6.1042	0.00724341	0.755139	misc_RNA	RNA, 7SL, cytoplasmic 431, pseudogene [Source:HGNC Symbol;Acc:HGNC:46447]
ABHD1	ENSG00000143994	8.4527	1.39e-17	6.1042	0.00724341	0.755139	protein_coding	abhydrolase domain containing 1 [Source:HGNC Symbol;Acc:HGNC:17553]
AL137003.2	ENSG00000272341	8.4527	1.39e-17	6.1042	0.00724341	0.755139	lincRNA	novel transcript
RAB44	ENSG00000255587	8.4527	1.39e-17	6.1042	0.00724341	0.755139	protein_coding	RAB44, member RAS oncogene family [Source:HGNC Symbol;Acc:HGNC:21068]
KCNJ8	ENSG00000121361	8.4527	1.39e-17	6.1042	0.00724341	0.755139	protein_coding	potassium voltage-gated channel subfamily J member 8 [Source:HGNC Symbol;Acc:HGNC:6269]
AC009078.2	ENSG00000240338	8.4527	1.39e-17	6.1042	0.00724341	0.755139	transcribed_unprocessed_pseudogene	uncharacterized LOC100506281 [Source:NCBI gene;Acc:100506281]
GREB1L	ENSG00000141449	8.4527	1.39e-17	6.1042	0.00724341	0.755139	protein_coding	GREB1 like retinoic acid receptor coactivator [Source:HGNC Symbol;Acc:HGNC:31042]
AC011447.7	ENSG00000280079	8.4527	1.39e-17	6.1042	0.00724341	0.755139	TEC	TEC
TPTEP1	ENSG00000100181	1.39e-17	9.58226	-6.28101	0.00724341	0.755139	transcribed_unprocessed_pseudogene	TPTE pseudogene 1 [Source:HGNC Symbol;Acc:HGNC:43648]
Z98885.1	ENSG00000236867	8.4527	1.39e-17	6.1042	0.00724341	0.755139	processed_pseudogene	suppressor of cytokine signaling 2 (SOCS2) pseudogene
B3GALT5-AS1	ENSG00000184809	1.39e-17	9.58226	-6.28101	0.00724341	0.755139	antisense	B3GALT5 antisense RNA 1 [Source:HGNC Symbol;Acc:HGNC:16424]
AC006058.1	ENSG00000261786	14.0913	44.6976	-1.656	0.00725997	0.755139	lincRNA	novel transcript
GAP43	ENSG00000172020	430.406	191.543	1.16756	0.00734462	0.760357	protein_coding	growth associated protein 43 [Source:HGNC Symbol;Acc:HGNC:4140]
MAN1C1	ENSG00000117643	29.1275	77.6847	-1.41105	0.00760195	0.783321	protein_coding	mannosidase alpha class 1C member 1 [Source:HGNC Symbol;Acc:HGNC:19080]
ANKRD36	ENSG00000135976	67.6577	24.4797	1.46242	0.00780939	0.788744	protein_coding	ankyrin repeat domain 36 [Source:HGNC Symbol;Acc:HGNC:24079]
PEG3	ENSG00000198300	15.0311	2.13366	2.75047	0.00786477	0.788744	protein_coding	paternally expressed 3 [Source:HGNC Symbol;Acc:HGNC:8826]
AC099066.2	ENSG00000227496	1.87425	14.9028	-2.90594	0.00786477	0.788744	antisense	novel transcript
AL035456.1	ENSG00000235036	1.87425	14.9028	-2.90594	0.00786477	0.788744	processed_pseudogene	pseudogene similar to DNAJ protein
FAM19A5	ENSG00000219438	1.87425	14.9028	-2.90594	0.00786477	0.788744	protein_coding	family with sequence similarity 19 member A5, C-C motif chemokine like [Source:HGNC Symbol;Acc:HGNC:21592]
ETV1	ENSG00000006468	200.164	86.1975	1.2144	0.0078692	0.788744	protein_coding	ETS variant 1 [Source:HGNC Symbol;Acc:HGNC:3490]
TMEM204	ENSG00000131634	89.2722	206.441	-1.20818	0.00803889	0.802107	protein_coding	transmembrane protein 204 [Source:HGNC Symbol;Acc:HGNC:14158]
SCG2	ENSG00000171951	109.007	43.6335	1.31869	0.00808376	0.80295	protein_coding	secretogranin II [Source:HGNC Symbol;Acc:HGNC:10575]
AC004148.2	ENSG00000263272	6.57316	25.5438	-1.9368	0.00813533	0.804449	antisense	novel transcript, antisense to RPAIN
AC131392.1	ENSG00000198237	12.2118	1.0696	3.37589	0.00839028	0.81504	unprocessed_pseudogene	glucuronidase, beta (GUSB) pseudogene
AC006159.1	ENSG00000235427	12.2118	1.0696	3.37589	0.00839028	0.81504	antisense	novel transcript
PLXDC2	ENSG00000120594	12.2118	1.0696	3.37589	0.00839028	0.81504	protein_coding	plexin domain containing 2 [Source:HGNC Symbol;Acc:HGNC:21013]
TMEM40	ENSG00000088726	0.934477	11.7105	-3.47416	0.00839028	0.81504	protein_coding	transmembrane protein 40 [Source:HGNC Symbol;Acc:HGNC:25620]
DMTN	ENSG00000158856	3.75384	20.2233	-2.38897	0.00845893	0.818105	protein_coding	dematin actin binding protein [Source:HGNC Symbol;Acc:HGNC:3382]
AADAC	ENSG00000114771	77.9951	29.8002	1.38469	0.00868456	0.836259	protein_coding	arylacetamide deacetylase [Source:HGNC Symbol;Acc:HGNC:17]
DOK5	ENSG00000101134	10.3322	34.0566	-1.70781	0.00876482	0.840318	protein_coding	docking protein 5 [Source:HGNC Symbol;Acc:HGNC:16173]
DUXAP10	ENSG00000244306	11.272	36.1848	-1.67086	0.00927012	0.884915	transcribed_processed_pseudogene	double homeobox A pseudogene 10 [Source:NCBI gene;Acc:503639]
FUCA1	ENSG00000179163	28.1877	73.4283	-1.37698	0.0093986	0.893313	protein_coding	alpha-L-fucosidase 1 [Source:HGNC Symbol;Acc:HGNC:4006]
AL162458.1	ENSG00000285796	16.9106	48.954	-1.52598	0.00970392	0.913258	antisense	novel transcript
AC000123.3	ENSG00000280347	21.6094	5.32589	1.99723	0.00973269	0.913258	TEC	TEC
MBNL3	ENSG00000076770	5.63339	22.3515	-1.96308	0.00973269	0.913258	protein_coding	muscleblind like splicing regulator 3 [Source:HGNC Symbol;Acc:HGNC:20564]
KIF5A	ENSG00000155980	78.9349	30.8643	1.35153	0.00985746	0.921046	protein_coding	kinesin family member 5A [Source:HGNC Symbol;Acc:HGNC:6323]
KIAA2012	ENSG00000182329	16.9106	3.19773	2.36099	0.0100337	0.929637	protein_coding	KIAA2012 [Source:HGNC Symbol;Acc:HGNC:51250]
SH3BGRL2	ENSG00000198478	16.9106	3.19773	2.36099	0.0100337	0.929637	protein_coding	SH3 domain binding glutamate rich protein like 2 [Source:HGNC Symbol;Acc:HGNC:15567]
FNDC1	ENSG00000164694	9.39247	30.8643	-1.70212	0.0103844	0.958106	protein_coding	fibronectin type III domain containing 1 [Source:HGNC Symbol;Acc:HGNC:21184]
MMP3	ENSG00000149968	2261.06	1076.87	1.07007	0.0105098	0.965634	protein_coding	matrix metallopeptidase 3 [Source:HGNC Symbol;Acc:HGNC:7173]
PURPL	ENSG00000250337	44.1637	14.9028	1.56	0.0108508	0.992824	lincRNA	p53 upregulated regulator of p53 levels [Source:HGNC Symbol;Acc:HGNC:48995]
PODXL	ENSG00000128567	17.8504	50.0181	-1.47948	0.011697	1	protein_coding	podocalyxin like [Source:HGNC Symbol;Acc:HGNC:9171]
SDAD1P1	ENSG00000228451	26.3082	6.38998	2.02203	0.0117239	1	transcribed_processed_pseudogene	SDA1 domain containing 1 pseudogene 1 [Source:HGNC Symbol;Acc:HGNC:31403]
RBMS2P1	ENSG00000213250	26.3082	6.38998	2.02203	0.0117239	1	processed_pseudogene	RNA binding motif single stranded interacting protein 2 pseudogene 1 [Source:HGNC Symbol;Acc:HGNC:30994]
ANKEF1	ENSG00000132623	7.51293	26.6079	-1.80613	0.0117239	1	protein_coding	ankyrin repeat and EF-hand domain containing 1 [Source:HGNC Symbol;Acc:HGNC:15803]
SNTB1	ENSG00000172164	3.75384	19.1592	-2.31146	0.011803	1	protein_coding	syntrophin beta 1 [Source:HGNC Symbol;Acc:HGNC:11168]
LDB2	ENSG00000169744	159.754	344.774	-1.10912	0.0118947	1	protein_coding	LIM domain binding 2 [Source:HGNC Symbol;Acc:HGNC:6533]
LINC01828	ENSG00000235885	7.51293	1.39e-17	5.93689	0.0127308	1	lincRNA	long intergenic non-protein coding RNA 1828 [Source:HGNC Symbol;Acc:HGNC:52634]
RNF103-CHMP3	ENSG00000249884	7.51293	1.39e-17	5.93689	0.0127308	1	protein_coding	RNF103-CHMP3 readthrough [Source:HGNC Symbol;Acc:HGNC:38847]
AC108463.3	ENSG00000271590	7.51293	1.39e-17	5.93689	0.0127308	1	lincRNA	novel transcript
MSL3P1	ENSG00000224287	1.39e-17	8.51817	-6.11341	0.0127308	1	transcribed_processed_pseudogene	MSL complex subunit 3 pseudogene 1 [Source:HGNC Symbol;Acc:HGNC:17837]
AC024060.1	ENSG00000271870	7.51293	1.39e-17	5.93689	0.0127308	1	antisense	novel transcript, antisense to CRBN
RPS20P15	ENSG00000227523	7.51293	1.39e-17	5.93689	0.0127308	1	processed_pseudogene	ribosomal protein S20 pseudogene 15 [Source:HGNC Symbol;Acc:HGNC:36340]
CHDH	ENSG00000016391	1.39e-17	8.51817	-6.11341	0.0127308	1	protein_coding	choline dehydrogenase [Source:HGNC Symbol;Acc:HGNC:24288]
MICD	ENSG00000229390	7.51293	1.39e-17	5.93689	0.0127308	1	unprocessed_pseudogene	MHC class I polypeptide-related sequence D (pseudogene) [Source:HGNC Symbol;Acc:HGNC:7093]
AL512422.1	ENSG00000231441	7.51293	1.39e-17	5.93689	0.0127308	1	antisense	uncharacterized LOC101930010 [Source:NCBI gene;Acc:101930010]
AL606490.2	ENSG00000226971	7.51293	1.39e-17	5.93689	0.0127308	1	processed_pseudogene	ornithine aminotransferase (gyrate atrophy) (OAT) pseudogene
CLVS1	ENSG00000177182	7.51293	1.39e-17	5.93689	0.0127308	1	protein_coding	clavesin 1 [Source:HGNC Symbol;Acc:HGNC:23139]
COL22A1	ENSG00000169436	7.51293	1.39e-17	5.93689	0.0127308	1	protein_coding	collagen type XXII alpha 1 chain [Source:HGNC Symbol;Acc:HGNC:22989]
AP000787.1	ENSG00000245552	7.51293	1.39e-17	5.93689	0.0127308	1	antisense	uncharacterized LOC101929295 [Source:NCBI gene;Acc:101929295]
CCDC153	ENSG00000248712	1.39e-17	8.51817	-6.11341	0.0127308	1	protein_coding	coiled-coil domain containing 153 [Source:HGNC Symbol;Acc:HGNC:27446]
DTX1	ENSG00000135144	7.51293	1.39e-17	5.93689	0.0127308	1	protein_coding	deltex E3 ubiquitin ligase 1 [Source:HGNC Symbol;Acc:HGNC:3060]
AC019254.1	ENSG00000259182	7.51293	1.39e-17	5.93689	0.0127308	1	lincRNA	novel transcript
AC004585.1	ENSG00000266088	1.39e-17	8.51817	-6.11341	0.0127308	1	lincRNA	novel transcript
AC005785.2	ENSG00000279203	7.51293	1.39e-17	5.93689	0.0127308	1	TEC	TEC
RTN4R	ENSG00000040608	1.39e-17	8.51817	-6.11341	0.0127308	1	protein_coding	reticulon 4 receptor [Source:HGNC Symbol;Acc:HGNC:18601]
AC242376.2	ENSG00000274471	30.0673	8.51817	1.80571	0.0131493	1	transcribed_unprocessed_pseudogene	hect domain and RLD 2 (HERC2) pseudogene
ASGR1	ENSG00000141505	20.6696	5.32589	1.93348	0.013231	1	protein_coding	asialoglycoprotein receptor 1 [Source:HGNC Symbol;Acc:HGNC:742]
ZNF169	ENSG00000175787	4.69362	21.2874	-2.14989	0.013231	1	protein_coding	zinc finger protein 169 [Source:HGNC Symbol;Acc:HGNC:12957]
AL133517.1	ENSG00000232450	11.272	1.0696	3.26162	0.0134121	1	transcribed_processed_pseudogene	ribosomal protein S2 (RPS2) pseudogene
MRPS30-DT	ENSG00000251141	11.272	1.0696	3.26162	0.0134121	1	antisense	MRPS30 divergent transcript [Source:HGNC Symbol;Acc:HGNC:53420]
AC100800.1	ENSG00000187229	11.272	1.0696	3.26162	0.0134121	1	antisense	novel transcript, antisense to PSD3
AP001970.1	ENSG00000254710	11.272	1.0696	3.26162	0.0134121	1	antisense	novel transcript
AL132989.1	ENSG00000258682	11.272	1.0696	3.26162	0.0134121	1	sense_overlapping	novel transcript, sense overlapping PSMA3
HILS1	ENSG00000188662	11.272	1.0696	3.26162	0.0134121	1	transcribed_unitary_pseudogene	histone linker H1 domain, spermatid-specific 1 (pseudogene) [Source:HGNC Symbol;Acc:HGNC:30616]
AC015909.1	ENSG00000249406	11.272	1.0696	3.26162	0.0134121	1	lincRNA	novel transcript
AC012313.6	ENSG00000269054	11.272	1.0696	3.26162	0.0134121	1	antisense	uncharacterized LOC105372483 [Source:NCBI gene;Acc:105372483]
EMID1	ENSG00000186998	11.272	1.0696	3.26162	0.0134121	1	protein_coding	EMI domain containing 1 [Source:HGNC Symbol;Acc:HGNC:18036]
AP001178.3	ENSG00000266456	0.934477	10.6464	-3.33817	0.0134121	1	antisense	novel transcript, antisense to C18orf56
CDON	ENSG00000064309	46.983	17.031	1.45788	0.013488	1	protein_coding	cell adhesion associated, oncogene regulated [Source:HGNC Symbol;Acc:HGNC:17104]
FAM86C2P	ENSG00000160172	48.8625	18.0951	1.42747	0.0137103	1	transcribed_unprocessed_pseudogene	family with sequence similarity 86 member C2, pseudogene [Source:HGNC Symbol;Acc:HGNC:42392]
CCDC151	ENSG00000198003	33.8263	10.6464	1.65722	0.0141787	1	protein_coding	coiled-coil domain containing 151 [Source:HGNC Symbol;Acc:HGNC:28303]
SIX1	ENSG00000126778	67.6577	148.979	-1.13718	0.0142412	1	protein_coding	SIX homeobox 1 [Source:HGNC Symbol;Acc:HGNC:10887]
ASIC3	ENSG00000213199	15.9708	3.19773	2.27915	0.0144854	1	protein_coding	acid sensing ion channel subunit 3 [Source:HGNC Symbol;Acc:HGNC:101]
AC118344.1	ENSG00000205041	15.9708	3.19773	2.27915	0.0144854	1	sense_intronic	novel transcript, sense intronic to AKT2
JPH2	ENSG00000149596	12.2118	36.1848	-1.5566	0.0145837	1	protein_coding	junctophilin 2 [Source:HGNC Symbol;Acc:HGNC:14202]
JAK3	ENSG00000105639	28.1877	69.1719	-1.29097	0.0150409	1	protein_coding	Janus kinase 3 [Source:HGNC Symbol;Acc:HGNC:6193]
KCNK15	ENSG00000124249	7.51293	25.5438	-1.74752	0.0153054	1	protein_coding	potassium two pore domain channel subfamily K member 15 [Source:HGNC Symbol;Acc:HGNC:13814]
AC145212.1	ENSG00000277400	7.51293	25.5438	-1.74752	0.0153054	1	protein_coding	MaFF-interacting protein [Source:UniProtKB/Swiss-Prot;Acc:Q8WZ33]
DENND2A	ENSG00000146966	94.9108	40.4412	1.22847	0.0156835	1	protein_coding	DENN domain containing 2A [Source:HGNC Symbol;Acc:HGNC:22212]
AC016999.1	ENSG00000229915	15.9708	44.6976	-1.47692	0.0157099	1	antisense	novel transcript
GPR155	ENSG00000163328	107.128	46.8258	1.19203	0.0158229	1	protein_coding	G protein-coupled receptor 155 [Source:HGNC Symbol;Acc:HGNC:22951]
EIF3C	ENSG00000184110	482.092	976.849	-1.01861	0.015878	1	protein_coding	eukaryotic translation initiation factor 3 subunit C [Source:HGNC Symbol;Acc:HGNC:3279]
AC083799.1	ENSG00000203644	9.39247	28.7361	-1.59945	0.0166546	1	sense_intronic	novel transcript, sense intronic to TMCC1
AL357033.3	ENSG00000276317	9.39247	28.7361	-1.59945	0.0166546	1	antisense	novel transcript, antisense to SLCO4A1
BTBD8	ENSG00000189195	32.8866	10.6464	1.61673	0.0175391	1	protein_coding	BTB domain containing 8 [Source:HGNC Symbol;Acc:HGNC:21019]
BMPR1B	ENSG00000138696	13.1515	2.13366	2.55952	0.0178622	1	protein_coding	bone morphogenetic protein receptor type 1B [Source:HGNC Symbol;Acc:HGNC:1077]
SHLD2P1	ENSG00000165874	13.1515	2.13366	2.55952	0.0178622	1	transcribed_unprocessed_pseudogene	shieldin complex subunit 2 pseudogene 1 [Source:HGNC Symbol;Acc:HGNC:31425]
AL353796.1	ENSG00000259994	19.7299	5.32589	1.86677	0.0180032	1	sense_overlapping	novel transcript, overlapping to MTPAP
TAC3	ENSG00000166863	19.7299	5.32589	1.86677	0.0180032	1	protein_coding	tachykinin 3 [Source:HGNC Symbol;Acc:HGNC:11521]
AC006058.4	ENSG00000280435	4.69362	20.2233	-2.07634	0.0180032	1	TEC	TEC
ZNF467	ENSG00000181444	4.69362	20.2233	-2.07634	0.0180032	1	protein_coding	zinc finger protein 467 [Source:HGNC Symbol;Acc:HGNC:23154]
PLEKHB1	ENSG00000021300	4.69362	20.2233	-2.07634	0.0180032	1	protein_coding	pleckstrin homology domain containing B1 [Source:HGNC Symbol;Acc:HGNC:19079]
AC027796.4	ENSG00000262903	36.6456	12.7746	1.51205	0.0181211	1	antisense	uncharacterized LOC105371492 [Source:NCBI gene;Acc:105371492]
ZNF37A	ENSG00000075407	286.622	138.338	1.05036	0.0181689	1	protein_coding	zinc finger protein 37A [Source:HGNC Symbol;Acc:HGNC:13102]
ARHGAP44	ENSG00000006740	40.4046	14.9028	1.43206	0.0185027	1	protein_coding	Rho GTPase activating protein 44 [Source:HGNC Symbol;Acc:HGNC:29096]
PNMA2	ENSG00000240694	44.1637	98.9667	-1.16159	0.0186211	1	protein_coding	PNMA family member 2 [Source:HGNC Symbol;Acc:HGNC:9159]
GCA	ENSG00000115271	17.8504	46.8258	-1.38457	0.0188353	1	protein_coding	grancalcin [Source:HGNC Symbol;Acc:HGNC:15990]
PEG10	ENSG00000242265	21.6094	53.2104	-1.29464	0.0189915	1	protein_coding	paternally expressed 10 [Source:HGNC Symbol;Acc:HGNC:14005]
PALMD	ENSG00000099260	6.57316	22.3515	-1.74516	0.0191374	1	protein_coding	palmdelphin [Source:HGNC Symbol;Acc:HGNC:15846]
TFAP2B	ENSG00000008196	7.51293	24.4797	-1.68642	0.0199879	1	protein_coding	transcription factor AP-2 beta [Source:HGNC Symbol;Acc:HGNC:11743]
EPHX4	ENSG00000172031	26.3082	7.45407	1.80359	0.0206238	1	protein_coding	epoxide hydrolase 4 [Source:HGNC Symbol;Acc:HGNC:23758]
SEMA7A	ENSG00000138623	198.285	396.915	-1.00075	0.0208983	1	protein_coding	semaphorin 7A (John Milton Hagen blood group) [Source:HGNC Symbol;Acc:HGNC:10741]
AC108062.1	ENSG00000251432	15.0311	3.19773	2.19238	0.0209521	1	lincRNA	uncharacterized LOC100507487 [Source:NCBI gene;Acc:100507487]
AC104986.2	ENSG00000253948	15.0311	3.19773	2.19238	0.0209521	1	lincRNA	uncharacterized LOC105375666 [Source:NCBI gene;Acc:105375666]
ALG1L9P	ENSG00000248671	15.0311	3.19773	2.19238	0.0209521	1	processed_transcript	asparagine-linked glycosylation 1-like 9, pseudogene [Source:NCBI gene;Acc:285407]
LINC01913	ENSG00000214691	2.81405	14.9028	-2.35122	0.0209521	1	lincRNA	long intergenic non-protein coding RNA 1913 [Source:HGNC Symbol;Acc:HGNC:52732]
TNIK	ENSG00000154310	2.81405	14.9028	-2.35122	0.0209521	1	protein_coding	TRAF2 and NCK interacting kinase [Source:HGNC Symbol;Acc:HGNC:30765]
UNC5B-AS1	ENSG00000237512	2.81405	14.9028	-2.35122	0.0209521	1	antisense	UNC5B antisense RNA 1 [Source:HGNC Symbol;Acc:HGNC:45096]
AC108134.2	ENSG00000261889	2.81405	14.9028	-2.35122	0.0209521	1	lincRNA	novel transcript
GRIP2	ENSG00000144596	31.007	72.3642	-1.21903	0.0211564	1	protein_coding	glutamate receptor interacting protein 2 [Source:HGNC Symbol;Acc:HGNC:23841]
ADAMTS5	ENSG00000154736	29.1275	68.1078	-1.22155	0.0213146	1	protein_coding	ADAM metallopeptidase with thrombospondin type 1 motif 5 [Source:HGNC Symbol;Acc:HGNC:221]
IL12RB1	ENSG00000096996	10.3322	29.8002	-1.51591	0.0214439	1	protein_coding	interleukin 12 receptor subunit beta 1 [Source:HGNC Symbol;Acc:HGNC:5971]
AC244021.1	ENSG00000227082	10.3322	1.0696	3.13753	0.0215665	1	lincRNA	novel transcript
CRYM-AS1	ENSG00000189149	10.3322	1.0696	3.13753	0.0215665	1	transcribed_unitary_pseudogene	CRYM antisense RNA 1 [Source:HGNC Symbol;Acc:HGNC:34405]
AL391095.1	ENSG00000224635	10.3322	1.0696	3.13753	0.0215665	1	lincRNA	novel transcript
AKR7L	ENSG00000211454	9.39247	1.0696	3.00174	0.0215665	1	polymorphic_pseudogene	aldo-keto reductase family 7 like (gene/pseudogene) [Source:HGNC Symbol;Acc:HGNC:24056]
RGS5	ENSG00000232995	9.39247	1.0696	3.00174	0.0215665	1	antisense	regulator of G protein signaling 5 [Source:NCBI gene;Acc:8490]
CDHR1	ENSG00000148600	9.39247	1.0696	3.00174	0.0215665	1	protein_coding	cadherin related family member 1 [Source:HGNC Symbol;Acc:HGNC:14550]
PDIK1L	ENSG00000175087	35.7058	12.7746	1.4747	0.0219911	1	protein_coding	PDLIM1 interacting kinase 1 like [Source:HGNC Symbol;Acc:HGNC:18981]
AC007485.2	ENSG00000279059	35.7058	12.7746	1.4747	0.0219911	1	TEC	TEC
ZNF566	ENSG00000186017	39.4649	14.9028	1.39822	0.022103	1	protein_coding	zinc finger protein 566 [Source:HGNC Symbol;Acc:HGNC:25919]
CYP24A1	ENSG00000019186	41.3444	15.9669	1.36639	0.0221135	1	protein_coding	cytochrome P450 family 24 subfamily A member 1 [Source:HGNC Symbol;Acc:HGNC:2602]
MMEL1	ENSG00000142606	1.39e-17	7.45407	-5.92374	0.0226768	1	protein_coding	membrane metalloendopeptidase like 1 [Source:HGNC Symbol;Acc:HGNC:14668]
AL591866.1	ENSG00000229519	6.57316	1.39e-17	5.74761	0.0226768	1	processed_pseudogene	ribosomal protein L34 (RPL34) pseudogene
AC099677.1	ENSG00000230953	6.57316	1.39e-17	5.74761	0.0226768	1	processed_pseudogene	translational machinery associated 7 homolog (S. cerevisiae) (TMA7) pseudogene
AL360270.3	ENSG00000273010	6.57316	1.39e-17	5.74761	0.0226768	1	antisense	novel transcript, antisense to LRIF1
AL390195.2	ENSG00000260948	6.57316	1.39e-17	5.74761	0.0226768	1	sense_overlapping	novel transcript, sense overlapping WDR77 & OVGP1
AL359921.2	ENSG00000273058	6.57316	1.39e-17	5.74761	0.0226768	1	antisense	novel transcript
PAX8	ENSG00000125618	6.57316	1.39e-17	5.74761	0.0226768	1	protein_coding	paired box 8 [Source:HGNC Symbol;Acc:HGNC:8622]
ZKSCAN7-AS1	ENSG00000236869	6.57316	1.39e-17	5.74761	0.0226768	1	antisense	ZKSCAN7 ZNF cluster antisense RNA 1 [Source:HGNC Symbol;Acc:HGNC:53964]
LINC01391	ENSG00000244578	1.39e-17	7.45407	-5.92374	0.0226768	1	lincRNA	long intergenic non-protein coding RNA 1391 [Source:HGNC Symbol;Acc:HGNC:50666]
AC104109.2	ENSG00000270177	6.57316	1.39e-17	5.74761	0.0226768	1	lincRNA	novel transcript
PI16	ENSG00000164530	1.39e-17	7.45407	-5.92374	0.0226768	1	protein_coding	peptidase inhibitor 16 [Source:HGNC Symbol;Acc:HGNC:21245]
AL445250.1	ENSG00000225096	6.57316	1.39e-17	5.74761	0.0226768	1	lincRNA	uncharacterized LOC101927293 [Source:NCBI gene;Acc:101927293]
ARL4AP5	ENSG00000218996	6.57316	1.39e-17	5.74761	0.0226768	1	processed_pseudogene	ADP ribosylation factor like GTPase 4A pseudogene 5 [Source:HGNC Symbol;Acc:HGNC:52374]
FAM221A	ENSG00000188732	6.57316	1.39e-17	5.74761	0.0226768	1	protein_coding	family with sequence similarity 221 member A [Source:HGNC Symbol;Acc:HGNC:27977]
AC005076.1	ENSG00000224046	6.57316	1.39e-17	5.74761	0.0226768	1	antisense	uncharacterized LOC101927420 [Source:NCBI gene;Acc:101927420]
ARR3	ENSG00000120500	6.57316	1.39e-17	5.74761	0.0226768	1	protein_coding	arrestin 3 [Source:HGNC Symbol;Acc:HGNC:710]
EXTL3-AS1	ENSG00000246339	6.57316	1.39e-17	5.74761	0.0226768	1	antisense	EXTL3 antisense RNA 1 [Source:HGNC Symbol;Acc:HGNC:27985]
RRS1-AS1	ENSG00000246145	6.57316	1.39e-17	5.74761	0.0226768	1	lincRNA	RRS1 antisense RNA 1 (head to head) [Source:HGNC Symbol;Acc:HGNC:50465]
AL163051.2	ENSG00000276182	6.57316	1.39e-17	5.74761	0.0226768	1	sense_intronic	novel transcript, sense intronic to PAPOLA
AL117209.1	ENSG00000259515	6.57316	1.39e-17	5.74761	0.0226768	1	antisense	novel transcript, antisense to CDC42BPB
SLC5A2	ENSG00000140675	1.39e-17	7.45407	-5.92374	0.0226768	1	protein_coding	solute carrier family 5 member 2 [Source:HGNC Symbol;Acc:HGNC:11037]
AC007346.1	ENSG00000260258	6.57316	1.39e-17	5.74761	0.0226768	1	transcribed_processed_pseudogene	novel pseudogene (KIAA1191)
CTRB2	ENSG00000168928	6.57316	1.39e-17	5.74761	0.0226768	1	protein_coding	chymotrypsinogen B2 [Source:HGNC Symbol;Acc:HGNC:2522]
TEKT3	ENSG00000125409	6.57316	1.39e-17	5.74761	0.0226768	1	protein_coding	tektin 3 [Source:HGNC Symbol;Acc:HGNC:14293]
EPN2-AS1	ENSG00000235397	6.57316	1.39e-17	5.74761	0.0226768	1	antisense	EPN2 antisense RNA 1 [Source:HGNC Symbol;Acc:HGNC:40849]
AC006449.2	ENSG00000275532	6.57316	1.39e-17	5.74761	0.0226768	1	antisense	novel transcript, antisense to MLLT6
RPL12P38	ENSG00000213228	1.39e-17	7.45407	-5.92374	0.0226768	1	transcribed_processed_pseudogene	ribosomal protein L12 pseudogene 38 [Source:HGNC Symbol;Acc:HGNC:36838]
AC053481.2	ENSG00000263887	6.57316	1.39e-17	5.74761	0.0226768	1	transcribed_unprocessed_pseudogene	ubiquitin specific peptidase 32 (USP32) pseudogene
AC087749.1	ENSG00000264270	6.57316	1.39e-17	5.74761	0.0226768	1	antisense	novel transcript, antisense to SAP30BP
TUBB1	ENSG00000101162	6.57316	1.39e-17	5.74761	0.0226768	1	protein_coding	tubulin beta 1 class VI [Source:HGNC Symbol;Acc:HGNC:16257]
AC010522.1	ENSG00000268750	1.39e-17	7.45407	-5.92374	0.0226768	1	protein_coding	novel protein
AC000078.1	ENSG00000232926	6.57316	1.39e-17	5.74761	0.0226768	1	processed_pseudogene	ribosomal protein L8 (RPL8) pseudogene
SRSF9P1	ENSG00000214867	1.39e-17	7.45407	-5.92374	0.0226768	1	processed_pseudogene	serine and arginine rich splicing factor 9 pseudogene 1 [Source:HGNC Symbol;Acc:HGNC:10792]
KANSL1L	ENSG00000144445	80.8144	36.1848	1.15679	0.022901	1	protein_coding	KAT8 regulatory NSL complex subunit 1 like [Source:HGNC Symbol;Acc:HGNC:26310]
LIMS2	ENSG00000072163	50.742	110.672	-1.1229	0.0230014	1	protein_coding	LIM zinc finger domain containing 2 [Source:HGNC Symbol;Acc:HGNC:16084]
BIRC3	ENSG00000023445	16.9106	4.2618	1.95958	0.0230709	1	protein_coding	baculoviral IAP repeat containing 3 [Source:HGNC Symbol;Acc:HGNC:591]
AKAP3	ENSG00000111254	16.9106	4.2618	1.95958	0.0230709	1	protein_coding	A-kinase anchoring protein 3 [Source:HGNC Symbol;Acc:HGNC:373]
RERG	ENSG00000134533	16.9106	4.2618	1.95958	0.0230709	1	protein_coding	RAS like estrogen regulated growth inhibitor [Source:HGNC Symbol;Acc:HGNC:15980]
SLFNL1	ENSG00000171790	18.7901	5.32589	1.79684	0.0245106	1	protein_coding	schlafen like 1 [Source:HGNC Symbol;Acc:HGNC:26313]
AL138724.1	ENSG00000272269	18.7901	5.32589	1.79684	0.0245106	1	antisense	uncharacterized LOC105374952 [Source:NCBI gene;Acc:105374952]
GOLGA6L10	ENSG00000278662	18.7901	5.32589	1.79684	0.0245106	1	protein_coding	golgin A6 family-like 10 [Source:HGNC Symbol;Acc:HGNC:37228]
AC009163.6	ENSG00000274220	4.69362	19.1592	-1.99883	0.0245106	1	lincRNA	novel transcript
GRIK5	ENSG00000105737	4.69362	19.1592	-1.99883	0.0245106	1	protein_coding	glutamate ionotropic receptor kainate type subunit 5 [Source:HGNC Symbol;Acc:HGNC:4583]
ELFN2	ENSG00000166897	104.308	48.954	1.08964	0.0250813	1	protein_coding	extracellular leucine rich repeat and fibronectin type III domain containing 2 [Source:HGNC Symbol;Acc:HGNC:29396]
TG	ENSG00000042832	5.63339	21.2874	-1.89309	0.0254753	1	protein_coding	thyroglobulin [Source:HGNC Symbol;Acc:HGNC:11764]
SENP7	ENSG00000138468	94.9108	43.6335	1.11917	0.025977	1	protein_coding	SUMO specific peptidase 7 [Source:HGNC Symbol;Acc:HGNC:30402]
HSPB7	ENSG00000173641	7.51293	23.4156	-1.62262	0.0261053	1	protein_coding	heat shock protein family B (small) member 7 [Source:HGNC Symbol;Acc:HGNC:5249]
LINC00649	ENSG00000237945	38.5251	14.9028	1.36356	0.0263988	1	antisense	long intergenic non-protein coding RNA 649 [Source:HGNC Symbol;Acc:HGNC:44305]
AC004854.2	ENSG00000272768	8.4527	25.5438	-1.58021	0.0264977	1	antisense	novel transcript, antisense to PURB
AC099489.1	ENSG00000188897	8.4527	25.5438	-1.58021	0.0264977	1	protein_coding	vitellogenin [Source:NCBI gene;Acc:400499]
STARD4-AS1	ENSG00000246859	36.6456	13.8387	1.39764	0.0265521	1	antisense	STARD4 antisense RNA 1 [Source:HGNC Symbol;Acc:HGNC:44117]
LIME1	ENSG00000203896	14.0913	37.2489	-1.39377	0.0265521	1	protein_coding	Lck interacting transmembrane adaptor 1 [Source:HGNC Symbol;Acc:HGNC:26016]
GBP4	ENSG00000162654	13.1515	35.1207	-1.40781	0.0266824	1	protein_coding	guanylate binding protein 4 [Source:HGNC Symbol;Acc:HGNC:20480]
AP000648.3	ENSG00000280385	27.248	8.51817	1.66431	0.02672	1	TEC	novel transcript
GALNT9	ENSG00000182870	27.248	8.51817	1.66431	0.02672	1	protein_coding	polypeptide N-acetylgalactosaminyltransferase 9 [Source:HGNC Symbol;Acc:HGNC:4131]
RPS23P8	ENSG00000230629	9.39247	27.672	-1.54524	0.02672	1	processed_pseudogene	ribosomal protein S23 pseudogene 8 [Source:HGNC Symbol;Acc:HGNC:35982]
GBP1P1	ENSG00000225492	12.2118	32.9925	-1.42381	0.02678	1	transcribed_unprocessed_pseudogene	guanylate binding protein 1 pseudogene 1 [Source:HGNC Symbol;Acc:HGNC:39561]
C7orf61	ENSG00000185955	12.2118	2.13366	2.45364	0.0270427	1	protein_coding	chromosome 7 open reading frame 61 [Source:HGNC Symbol;Acc:HGNC:22135]
AC083843.2	ENSG00000259820	12.2118	2.13366	2.45364	0.0270427	1	lincRNA	novel transcript
AL117340.1	ENSG00000285781	12.2118	2.13366	2.45364	0.0270427	1	unprocessed_pseudogene	putative UPF0607 protein FLJ37424 [Source:NCBI gene;Acc:100505502]
TBC1D30	ENSG00000111490	12.2118	2.13366	2.45364	0.0270427	1	protein_coding	TBC1 domain family member 30 [Source:HGNC Symbol;Acc:HGNC:29164]
WWTR1-AS1	ENSG00000241313	1.87425	11.7105	-2.56128	0.0270427	1	antisense	WWTR1 antisense RNA 1 [Source:HGNC Symbol;Acc:HGNC:41035]
RXFP1	ENSG00000171509	1.87425	11.7105	-2.56128	0.0270427	1	protein_coding	relaxin family peptide receptor 1 [Source:HGNC Symbol;Acc:HGNC:19718]
AC008691.1	ENSG00000249738	1.87425	11.7105	-2.56128	0.0270427	1	antisense	uncharacterized LOC285626 [Source:NCBI gene;Acc:285626]
DKFZP434A062	ENSG00000262075	1.87425	11.7105	-2.56128	0.0270427	1	lincRNA	uncharacterized LOC26102 [Source:NCBI gene;Acc:26102]
AP003119.2	ENSG00000255100	1.87425	11.7105	-2.56128	0.0270427	1	antisense	uncharacterized LOC101928837 [Source:NCBI gene;Acc:101928837]
AC245297.1	ENSG00000215861	76.1156	155.364	-1.02804	0.0272494	1	unprocessed_pseudogene	phosphodiesterase 4D interacting protein-like [Source:NCBI gene;Acc:653513]
AC022098.1	ENSG00000267169	62.0192	26.6079	1.21742	0.0273145	1	antisense	uncharacterized LOC100507373 [Source:NCBI gene;Acc:100507373]
AC098864.1	ENSG00000177822	60.1396	25.5438	1.23173	0.0275952	1	antisense	uncharacterized LOC90768 [Source:NCBI gene;Acc:90768]
CPE	ENSG00000109472	73.2963	148.979	-1.0219	0.027747	1	protein_coding	carboxypeptidase E [Source:HGNC Symbol;Acc:HGNC:2303]
PHYHD1	ENSG00000175287	23.4889	54.2745	-1.20351	0.0285101	1	protein_coding	phytanoyl-CoA dioxygenase domain containing 1 [Source:HGNC Symbol;Acc:HGNC:23396]
LINC-PINT	ENSG00000231721	49.8023	21.2874	1.2219	0.0291851	1	processed_transcript	long intergenic non-protein coding RNA, p53 induced transcript [Source:HGNC Symbol;Acc:HGNC:26885]
AP001992.1	ENSG00000241170	14.0913	3.19773	2.10006	0.0303481	1	transcribed_processed_pseudogene	ribosomal protein L31 (RPL31) pseudogene
AL662795.2	ENSG00000280128	62.9589	27.672	1.18275	0.0304005	1	TEC	TEC
FRY	ENSG00000073910	62.9589	27.672	1.18275	0.0304005	1	protein_coding	FRY microtubule binding protein [Source:HGNC Symbol;Acc:HGNC:20367]
NTN4	ENSG00000074527	75.1758	151.108	-1.00589	0.0304933	1	protein_coding	netrin 4 [Source:HGNC Symbol;Acc:HGNC:13658]
TENT5B	ENSG00000158246	50.742	106.415	-1.06638	0.0308931	1	protein_coding	terminal nucleotidyltransferase 5B [Source:HGNC Symbol;Acc:HGNC:28273]
RGPD6	ENSG00000183054	15.9708	4.2618	1.87774	0.0322922	1	protein_coding	RANBP2-like and GRIP domain containing 6 [Source:HGNC Symbol;Acc:HGNC:32419]
ACER2	ENSG00000177076	15.9708	4.2618	1.87774	0.0322922	1	protein_coding	alkaline ceramidase 2 [Source:HGNC Symbol;Acc:HGNC:23675]
AKR1C7P	ENSG00000215267	15.9708	4.2618	1.87774	0.0322922	1	transcribed_unprocessed_pseudogene	aldo-keto reductase family 1 member C7, pseudogene [Source:HGNC Symbol;Acc:HGNC:44681]
AC005840.2	ENSG00000256433	15.9708	4.2618	1.87774	0.0322922	1	lincRNA	novel transcript
SMIM25	ENSG00000224397	3.75384	15.9669	-2.05029	0.0322922	1	lincRNA	small integral membrane protein 25 [Source:HGNC Symbol;Acc:HGNC:50328]
ACVR2B	ENSG00000114739	31.9468	11.7105	1.43909	0.0327785	1	protein_coding	activin A receptor type 2B [Source:HGNC Symbol;Acc:HGNC:174]
PTPRQ	ENSG00000139304	65.7782	29.8002	1.13937	0.0331458	1	protein_coding	protein tyrosine phosphatase, receptor type Q [Source:HGNC Symbol;Acc:HGNC:9679]
AC007325.4	ENSG00000278817	17.8504	5.32589	1.72334	0.0333763	1	protein_coding	protein DGCR6 [Source:NCBI gene;Acc:102724770]
ASH1L-AS1	ENSG00000235919	4.69362	18.0951	-1.91691	0.0333763	1	antisense	ASH1L antisense RNA 1 [Source:HGNC Symbol;Acc:HGNC:44146]
PCDH7	ENSG00000169851	26.3082	8.51817	1.61392	0.0338323	1	protein_coding	protocadherin 7 [Source:HGNC Symbol;Acc:HGNC:8659]
KCNJ14	ENSG00000182324	25.3685	8.51817	1.56171	0.0338323	1	protein_coding	potassium voltage-gated channel subfamily J member 14 [Source:HGNC Symbol;Acc:HGNC:6260]
LIPT1	ENSG00000144182	6.57316	20.2233	-1.60161	0.0339102	1	protein_coding	lipoyltransferase 1 [Source:HGNC Symbol;Acc:HGNC:29569]
FCMR	ENSG00000162894	5.63339	20.2233	-1.81953	0.0339102	1	protein_coding	Fc fragment of IgM receptor [Source:HGNC Symbol;Acc:HGNC:14315]
ATP2A1	ENSG00000196296	23.4889	7.45407	1.64091	0.0340354	1	protein_coding	ATPase sarcoplasmic/endoplasmic reticulum Ca2+ transporting 1 [Source:HGNC Symbol;Acc:HGNC:811]
SLFNL1-AS1	ENSG00000281207	21.6094	6.38998	1.73972	0.0340884	1	antisense	SLFNL1 antisense RNA 1 [Source:HGNC Symbol;Acc:HGNC:44126]
AC097451.1	ENSG00000250657	21.6094	6.38998	1.73972	0.0340884	1	processed_transcript	novel transcript
MAGEL2	ENSG00000254585	7.51293	22.3515	-1.55587	0.0340884	1	protein_coding	MAGE family member L2 [Source:HGNC Symbol;Acc:HGNC:6814]
MGAM	ENSG00000257335	0.934477	9.58226	-3.18803	0.0348666	1	protein_coding	maltase-glucoamylase [Source:HGNC Symbol;Acc:HGNC:7043]
AP003469.4	ENSG00000261087	8.4527	1.0696	2.85184	0.0348666	1	lincRNA	novel transcript
FAM157B	ENSG00000233013	8.4527	1.0696	2.85184	0.0348666	1	transcribed_unprocessed_pseudogene	family with sequence similarity 157 member B [Source:HGNC Symbol;Acc:HGNC:34080]
ALG1L10P	ENSG00000254016	0.934477	9.58226	-3.18803	0.0348666	1	unprocessed_pseudogene	asparagine-linked glycosylation 1-like 10, pseudogene [Source:HGNC Symbol;Acc:HGNC:44379]
AC012184.3	ENSG00000261777	8.4527	1.0696	2.85184	0.0348666	1	processed_transcript	uncharacterized LOC100506083 [Source:NCBI gene;Acc:100506083]
AC008752.3	ENSG00000267370	8.4527	1.0696	2.85184	0.0348666	1	unprocessed_pseudogene	zinc finger protein 420 (ZNF420) pseudogene
ADAMTS10	ENSG00000142303	55.4408	24.4797	1.17572	0.035924	1	protein_coding	ADAM metallopeptidase with thrombospondin type 1 motif 10 [Source:HGNC Symbol;Acc:HGNC:13201]
PDK4	ENSG00000004799	122.164	60.6591	1.00872	0.036577	1	protein_coding	pyruvate dehydrogenase kinase 4 [Source:HGNC Symbol;Acc:HGNC:8812]
FGD6	ENSG00000180263	53.5613	23.4156	1.18988	0.0365821	1	protein_coding	FYVE, RhoGEF and PH domain containing 6 [Source:HGNC Symbol;Acc:HGNC:21740]
SSPN	ENSG00000123096	24.4287	54.2745	-1.14722	0.0365821	1	protein_coding	sarcospan [Source:HGNC Symbol;Acc:HGNC:11322]
LRRN4CL	ENSG00000177363	29.1275	62.7873	-1.10441	0.0376897	1	protein_coding	LRRN4 C-terminal like [Source:HGNC Symbol;Acc:HGNC:33724]
AC013652.1	ENSG00000259345	12.2118	30.8643	-1.32797	0.0401014	1	lincRNA	novel transcript
FAM87B	ENSG00000177757	5.63339	1.39e-17	5.52968	0.0409646	1	lincRNA	family with sequence similarity 87 member B [Source:HGNC Symbol;Acc:HGNC:32236]
HES2	ENSG00000069812	1.39e-17	6.38998	-5.7053	0.0409646	1	protein_coding	hes family bHLH transcription factor 2 [Source:HGNC Symbol;Acc:HGNC:16005]
AL031432.4	ENSG00000284602	1.39e-17	6.38998	-5.7053	0.0409646	1	bidirectional_promoter_lncRNA	novel transcript
DLEU2L	ENSG00000116652	5.63339	1.39e-17	5.52968	0.0409646	1	sense_intronic	deleted in lymphocytic leukemia 2-like [Source:HGNC Symbol;Acc:HGNC:13225]
AL590783.1	ENSG00000227466	5.63339	1.39e-17	5.52968	0.0409646	1	antisense	uncharacterized LOC101927139 [Source:NCBI gene;Acc:101927139]
ALX3	ENSG00000156150	1.39e-17	6.38998	-5.7053	0.0409646	1	protein_coding	ALX homeobox 3 [Source:HGNC Symbol;Acc:HGNC:449]
C1orf162	ENSG00000143110	5.63339	1.39e-17	5.52968	0.0409646	1	protein_coding	chromosome 1 open reading frame 162 [Source:HGNC Symbol;Acc:HGNC:28344]
AL445231.1	ENSG00000236137	5.63339	1.39e-17	5.52968	0.0409646	1	antisense	uncharacterized LOC101929099 [Source:NCBI gene;Acc:101929099]
AC244453.2	ENSG00000233029	5.63339	1.39e-17	5.52968	0.0409646	1	antisense	novel transcript
IVL	ENSG00000163207	1.39e-17	6.38998	-5.7053	0.0409646	1	protein_coding	involucrin [Source:HGNC Symbol;Acc:HGNC:6187]
RF00019	ENSG00000202078	5.63339	1.39e-17	5.52968	0.0409646	1	misc_RNA
NHLH1	ENSG00000171786	5.63339	1.39e-17	5.52968	0.0409646	1	protein_coding	nescient helix-loop-helix 1 [Source:HGNC Symbol;Acc:HGNC:7817]
AL451074.2	ENSG00000224358	1.39e-17	6.38998	-5.7053	0.0409646	1	antisense	uncharacterized LOC100147773 [Source:NCBI gene;Acc:100147773]
AC114760.2	ENSG00000272211	5.63339	1.39e-17	5.52968	0.0409646	1	antisense	novel transcript, antisense to STK17B
AC079354.1	ENSG00000222035	5.63339	1.39e-17	5.52968	0.0409646	1	antisense	novel transcript
SEC13P1	ENSG00000223899	5.63339	1.39e-17	5.52968	0.0409646	1	processed_pseudogene	SEC13 homolog, nuclear pore and COPII coat complex component pseudogene 1 [Source:HGNC Symbol;Acc:HGNC:44529]
MIR5787	ENSG00000275334	5.63339	1.39e-17	5.52968	0.0409646	1	miRNA	microRNA 5787 [Source:HGNC Symbol;Acc:HGNC:49930]
GPR62	ENSG00000180929	5.63339	1.39e-17	5.52968	0.0409646	1	protein_coding	G protein-coupled receptor 62 [Source:HGNC Symbol;Acc:HGNC:13301]
ZBTB20-AS5	ENSG00000242290	5.63339	1.39e-17	5.52968	0.0409646	1	lincRNA	ZBTB20 antisense RNA 5 [Source:HGNC Symbol;Acc:HGNC:52841]
NR1I2	ENSG00000144852	5.63339	1.39e-17	5.52968	0.0409646	1	protein_coding	nuclear receptor subfamily 1 group I member 2 [Source:HGNC Symbol;Acc:HGNC:7968]
KLF3-AS1	ENSG00000231160	5.63339	1.39e-17	5.52968	0.0409646	1	processed_transcript	KLF3 antisense RNA 1 [Source:HGNC Symbol;Acc:HGNC:25796]
AC078881.1	ENSG00000250131	5.63339	1.39e-17	5.52968	0.0409646	1	antisense	novel transcript
KLKB1	ENSG00000164344	5.63339	1.39e-17	5.52968	0.0409646	1	protein_coding	kallikrein B1 [Source:HGNC Symbol;Acc:HGNC:6371]
NDST1-AS1	ENSG00000254333	5.63339	1.39e-17	5.52968	0.0409646	1	lincRNA	NDST1 antisense RNA 1 [Source:HGNC Symbol;Acc:HGNC:52899]
AL590004.3	ENSG00000260604	5.63339	1.39e-17	5.52968	0.0409646	1	lincRNA	novel transcript
RSPH4A	ENSG00000111834	5.63339	1.39e-17	5.52968	0.0409646	1	protein_coding	radial spoke head component 4A [Source:HGNC Symbol;Acc:HGNC:21558]
AC145676.1	ENSG00000249852	5.63339	1.39e-17	5.52968	0.0409646	1	TEC	TEC
TRIL	ENSG00000255690	1.39e-17	6.38998	-5.7053	0.0409646	1	protein_coding	TLR4 interactor with leucine rich repeats [Source:HGNC Symbol;Acc:HGNC:22200]
EGFR-AS1	ENSG00000224057	5.63339	1.39e-17	5.52968	0.0409646	1	antisense	EGFR antisense RNA 1 [Source:HGNC Symbol;Acc:HGNC:40207]
RF00019	ENSG00000275930	5.63339	1.39e-17	5.52968	0.0409646	1	misc_RNA
AC000120.1	ENSG00000243107	5.63339	1.39e-17	5.52968	0.0409646	1	sense_overlapping	novel transcript
AC004884.2	ENSG00000242154	5.63339	1.39e-17	5.52968	0.0409646	1	antisense	novel transcript
TSIX	ENSG00000270641	5.63339	1.39e-17	5.52968	0.0409646	1	lincRNA	TSIX transcript, XIST antisense RNA [Source:HGNC Symbol;Acc:HGNC:12377]
BEX5	ENSG00000184515	1.39e-17	6.38998	-5.7053	0.0409646	1	protein_coding	brain expressed X-linked 5 [Source:HGNC Symbol;Acc:HGNC:27990]
NRK	ENSG00000123572	1.39e-17	6.38998	-5.7053	0.0409646	1	protein_coding	Nik related kinase [Source:HGNC Symbol;Acc:HGNC:25391]
BX322650.1	ENSG00000183171	5.63339	1.39e-17	5.52968	0.0409646	1	processed_pseudogene	nucleolar protein 11, pseudogene
AC100797.1	ENSG00000254207	1.39e-17	6.38998	-5.7053	0.0409646	1	sense_intronic	novel transcript
AC011978.2	ENSG00000261542	5.63339	1.39e-17	5.52968	0.0409646	1	lincRNA	novel transcript
AP004289.1	ENSG00000225017	5.63339	1.39e-17	5.52968	0.0409646	1	processed_pseudogene	aconitase 2, mitochondrial (ACO2) pseudogene
AP001330.5	ENSG00000271882	5.63339	1.39e-17	5.52968	0.0409646	1	lincRNA	novel transcript
MTND1P11	ENSG00000228166	5.63339	1.39e-17	5.52968	0.0409646	1	unprocessed_pseudogene	MT-ND1 pseudogene 11 [Source:HGNC Symbol;Acc:HGNC:42060]
LRRC19	ENSG00000184434	5.63339	1.39e-17	5.52968	0.0409646	1	protein_coding	leucine rich repeat containing 19 [Source:HGNC Symbol;Acc:HGNC:23379]
ZNF883	ENSG00000228623	5.63339	1.39e-17	5.52968	0.0409646	1	transcribed_unprocessed_pseudogene	zinc finger protein 883 [Source:HGNC Symbol;Acc:HGNC:27271]
AL158151.4	ENSG00000268707	5.63339	1.39e-17	5.52968	0.0409646	1	lincRNA	novel transcript
LINC01001	ENSG00000230724	1.39e-17	6.38998	-5.7053	0.0409646	1	lincRNA	long intergenic non-protein coding RNA 1001 [Source:HGNC Symbol;Acc:HGNC:38540]
AP001160.3	ENSG00000269176	1.39e-17	6.38998	-5.7053	0.0409646	1	antisense	novel transcript, antisense to TAF6L
AP000974.1	ENSG00000279742	5.63339	1.39e-17	5.52968	0.0409646	1	TEC	TEC
C10orf111	ENSG00000176236	5.63339	1.39e-17	5.52968	0.0409646	1	bidirectional_promoter_lncRNA	chromosome 10 open reading frame 111 [Source:HGNC Symbol;Acc:HGNC:28582]
LINC00843	ENSG00000178440	5.63339	1.39e-17	5.52968	0.0409646	1	lincRNA	long intergenic non-protein coding RNA 843 [Source:HGNC Symbol;Acc:HGNC:45009]
CDH23	ENSG00000107736	1.39e-17	6.38998	-5.7053	0.0409646	1	protein_coding	cadherin related 23 [Source:HGNC Symbol;Acc:HGNC:13733]
AL596247.1	ENSG00000225761	5.63339	1.39e-17	5.52968	0.0409646	1	sense_intronic	novel transcript
GRK5-IT1	ENSG00000228485	5.63339	1.39e-17	5.52968	0.0409646	1	sense_intronic	GRK5 intronic transcript 1 [Source:HGNC Symbol;Acc:HGNC:49478]
WNT10B	ENSG00000169884	5.63339	1.39e-17	5.52968	0.0409646	1	protein_coding	Wnt family member 10B [Source:HGNC Symbol;Acc:HGNC:12775]
HCAR1	ENSG00000196917	5.63339	1.39e-17	5.52968	0.0409646	1	protein_coding	hydroxycarboxylic acid receptor 1 [Source:HGNC Symbol;Acc:HGNC:4532]
AC117503.3	ENSG00000279953	5.63339	1.39e-17	5.52968	0.0409646	1	TEC	novel transcript
LINC02334	ENSG00000274317	5.63339	1.39e-17	5.52968	0.0409646	1	lincRNA	long intergenic non-protein coding RNA 2334 [Source:HGNC Symbol;Acc:HGNC:53254]
AL160254.1	ENSG00000285588	1.39e-17	6.38998	-5.7053	0.0409646	1	antisense	novel transcript, antisense to PCDH9
RNASE4	ENSG00000258818	5.63339	1.39e-17	5.52968	0.0409646	1	protein_coding	ribonuclease A family member 4 [Source:HGNC Symbol;Acc:HGNC:10047]
PAX9	ENSG00000198807	1.39e-17	6.38998	-5.7053	0.0409646	1	protein_coding	paired box 9 [Source:HGNC Symbol;Acc:HGNC:8623]
AL355102.2	ENSG00000258691	1.39e-17	6.38998	-5.7053	0.0409646	1	protein_coding	novel protein
AC022467.1	ENSG00000274654	1.39e-17	6.38998	-5.7053	0.0409646	1	sense_intronic	novel transcript, sense intronic to FBN1
GAPDHP61	ENSG00000248415	1.39e-17	6.38998	-5.7053	0.0409646	1	processed_pseudogene	glyceraldehyde 3 phosphate dehydrogenase pseudogene 61 [Source:HGNC Symbol;Acc:HGNC:4155]
AC009269.2	ENSG00000259532	5.63339	1.39e-17	5.52968	0.0409646	1	lincRNA	novel transcript
AC011944.2	ENSG00000279235	1.39e-17	6.38998	-5.7053	0.0409646	1	TEC	tec
NTRK3	ENSG00000140538	1.39e-17	6.38998	-5.7053	0.0409646	1	protein_coding	neurotrophic receptor tyrosine kinase 3 [Source:HGNC Symbol;Acc:HGNC:8033]
AL031709.1	ENSG00000260425	1.39e-17	6.38998	-5.7053	0.0409646	1	antisense	novel transcript, antisense to GNPTG
C16orf96	ENSG00000205832	1.39e-17	6.38998	-5.7053	0.0409646	1	protein_coding	chromosome 16 open reading frame 96 [Source:HGNC Symbol;Acc:HGNC:40031]
MT1F	ENSG00000198417	1.39e-17	6.38998	-5.7053	0.0409646	1	protein_coding	metallothionein 1F [Source:HGNC Symbol;Acc:HGNC:7398]
AC010530.1	ENSG00000270165	5.63339	1.39e-17	5.52968	0.0409646	1	sense_intronic	novel transcript
ABHD17AP6	ENSG00000226981	1.39e-17	6.38998	-5.7053	0.0409646	1	unprocessed_pseudogene	abhydrolase domain containing 17A pseudogene 6 [Source:HGNC Symbol;Acc:HGNC:34044]
MIR6784	ENSG00000277249	5.63339	1.39e-17	5.52968	0.0409646	1	miRNA	microRNA 6784 [Source:HGNC Symbol;Acc:HGNC:49988]
ZACN	ENSG00000186919	5.63339	1.39e-17	5.52968	0.0409646	1	protein_coding	zinc activated ion channel [Source:HGNC Symbol;Acc:HGNC:29504]
ANGPT4	ENSG00000101280	1.39e-17	6.38998	-5.7053	0.0409646	1	protein_coding	angiopoietin 4 [Source:HGNC Symbol;Acc:HGNC:487]
SYS1-DBNDD2	ENSG00000254806	5.63339	1.39e-17	5.52968	0.0409646	1	protein_coding	SYS1-DBNDD2 readthrough (NMD candidate) [Source:HGNC Symbol;Acc:HGNC:33535]
AC008759.2	ENSG00000267612	5.63339	1.39e-17	5.52968	0.0409646	1	lincRNA	novel transcript
AC008985.1	ENSG00000278999	5.63339	1.39e-17	5.52968	0.0409646	1	TEC	TEC
LHB	ENSG00000104826	5.63339	1.39e-17	5.52968	0.0409646	1	protein_coding	luteinizing hormone beta polypeptide [Source:HGNC Symbol;Acc:HGNC:6584]
DNAAF3	ENSG00000167646	1.39e-17	6.38998	-5.7053	0.0409646	1	protein_coding	dynein axonemal assembly factor 3 [Source:HGNC Symbol;Acc:HGNC:30492]
AC003005.1	ENSG00000268107	5.63339	1.39e-17	5.52968	0.0409646	1	protein_coding	novel transcript
AP000347.2	ENSG00000273000	5.63339	1.39e-17	5.52968	0.0409646	1	processed_transcript	novel transcript
CYYR1-AS1	ENSG00000197934	1.39e-17	6.38998	-5.7053	0.0409646	1	antisense	cysteine and tyrosine rich 1 antisense RNA 1 [Source:HGNC Symbol;Acc:HGNC:39560]
RPS18P9	ENSG00000220848	11.272	28.7361	-1.33957	0.0409935	1	transcribed_processed_pseudogene	ribosomal protein S18 pseudogene 9 [Source:HGNC Symbol;Acc:HGNC:36483]
GCSAM	ENSG00000174500	11.272	2.13366	2.33938	0.041032	1	protein_coding	germinal center associated signaling and motility [Source:HGNC Symbol;Acc:HGNC:20253]
PLCXD3	ENSG00000182836	11.272	2.13366	2.33938	0.041032	1	protein_coding	phosphatidylinositol specific phospholipase C X domain containing 3 [Source:HGNC Symbol;Acc:HGNC:31822]
RNASEH2A	ENSG00000104889	11.272	2.13366	2.33938	0.041032	1	protein_coding	ribonuclease H2 subunit A [Source:HGNC Symbol;Acc:HGNC:18518]
SEPT5-GP1BB	ENSG00000284874	11.272	2.13366	2.33938	0.041032	1	protein_coding	SEPT5-GP1BB readthrough [Source:NCBI gene;Acc:100526833]
AP000254.1	ENSG00000273271	11.272	2.13366	2.33938	0.041032	1	antisense	novel transcript, antisense to SOD1
ST6GALNAC5	ENSG00000117069	1.87425	10.6464	-2.42529	0.041032	1	protein_coding	ST6 N-acetylgalactosaminide alpha-2,6-sialyltransferase 5 [Source:HGNC Symbol;Acc:HGNC:19342]
KCNK1	ENSG00000135750	1.87425	10.6464	-2.42529	0.041032	1	protein_coding	potassium two pore domain channel subfamily K member 1 [Source:HGNC Symbol;Acc:HGNC:6272]
SLC23A3	ENSG00000213901	1.87425	10.6464	-2.42529	0.041032	1	protein_coding	solute carrier family 23 member 3 [Source:HGNC Symbol;Acc:HGNC:20601]
SGCG	ENSG00000102683	1.87425	10.6464	-2.42529	0.041032	1	protein_coding	sarcoglycan gamma [Source:HGNC Symbol;Acc:HGNC:10809]
AC106886.4	ENSG00000280211	1.87425	10.6464	-2.42529	0.041032	1	TEC	novel transcript, antisense to RNF40
GMFG	ENSG00000130755	1.87425	10.6464	-2.42529	0.041032	1	protein_coding	glia maturation factor gamma [Source:HGNC Symbol;Acc:HGNC:4374]
ZNRF2P1	ENSG00000237004	42.2842	18.0951	1.21946	0.0415351	1	transcribed_processed_pseudogene	zinc and ring finger 2 pseudogene 1 [Source:HGNC Symbol;Acc:HGNC:42792]
CLIC3	ENSG00000169583	33.8263	71.3001	-1.07264	0.0424998	1	protein_coding	chloride intracellular channel 3 [Source:HGNC Symbol;Acc:HGNC:2064]
PTCHD4	ENSG00000244694	39.4649	17.031	1.20707	0.0425719	1	protein_coding	patched domain containing 4 [Source:HGNC Symbol;Acc:HGNC:21345]
TESK2	ENSG00000070759	23.4889	51.0822	-1.11625	0.042612	1	protein_coding	testis associated actin remodelling kinase 2 [Source:HGNC Symbol;Acc:HGNC:11732]
AL669831.1	ENSG00000228327	24.4287	8.51817	1.50753	0.0428142	1	transcribed_unprocessed_pseudogene	general transcription factor IIi (GTF2I) pseudogene
BMS1P1	ENSG00000204177	60.1396	27.672	1.11679	0.0431193	1	transcribed_unprocessed_pseudogene	BMS1, ribosome biogenesis factor pseudogene 1 [Source:HGNC Symbol;Acc:HGNC:23649]
FERMT1	ENSG00000101311	60.1396	27.672	1.11679	0.0431193	1	protein_coding	fermitin family member 1 [Source:HGNC Symbol;Acc:HGNC:15889]
ST3GAL3	ENSG00000126091	37.5854	15.9669	1.22932	0.0436842	1	protein_coding	ST3 beta-galactoside alpha-2,3-sialyltransferase 3 [Source:HGNC Symbol;Acc:HGNC:10866]
HYAL1	ENSG00000114378	37.5854	15.9669	1.22932	0.0436842	1	protein_coding	hyaluronoglucosaminidase 1 [Source:HGNC Symbol;Acc:HGNC:5320]
CFAP44	ENSG00000206530	37.5854	15.9669	1.22932	0.0436842	1	protein_coding	cilia and flagella associated protein 44 [Source:HGNC Symbol;Acc:HGNC:25631]
KCNE3	ENSG00000175538	15.9708	38.313	-1.2552	0.0436842	1	protein_coding	potassium voltage-gated channel subfamily E regulatory subunit 3 [Source:HGNC Symbol;Acc:HGNC:6243]
TEN1-CDK3	ENSG00000261408	8.4527	23.4156	-1.45532	0.043693	1	protein_coding	TEN1-CDK3 readthrough (NMD candidate) [Source:HGNC Symbol;Acc:HGNC:44420]
SLC25A34	ENSG00000162461	13.1515	3.19773	2.00143	0.0439913	1	protein_coding	solute carrier family 25 member 34 [Source:HGNC Symbol;Acc:HGNC:27653]
AC098798.1	ENSG00000250511	13.1515	3.19773	2.00143	0.0439913	1	antisense	novel transcript, antisense to ENPEP
LUARIS	ENSG00000231638	13.1515	3.19773	2.00143	0.0439913	1	antisense	lncRNA upregulator of antiviral response interferon signaling [Source:HGNC Symbol;Acc:HGNC:40992]
AC246817.2	ENSG00000254319	13.1515	3.19773	2.00143	0.0439913	1	lincRNA	uncharacterized LOC101927815 [Source:NCBI gene;Acc:101927815]
LINC01515	ENSG00000228065	13.1515	3.19773	2.00143	0.0439913	1	lincRNA	long intergenic non-protein coding RNA 1515 [Source:HGNC Symbol;Acc:HGNC:51210]
HS6ST1P1	ENSG00000187952	2.81405	12.7746	-2.13083	0.0439913	1	processed_pseudogene	heparan sulfate 6-O-sulfotransferase 1 pseudogene 1 [Source:HGNC Symbol;Acc:HGNC:31835]
CHI3L1	ENSG00000133048	2.81405	12.7746	-2.13083	0.0439913	1	protein_coding	chitinase 3 like 1 [Source:HGNC Symbol;Acc:HGNC:1932]
CCDC170	ENSG00000120262	2.81405	12.7746	-2.13083	0.0439913	1	protein_coding	coiled-coil domain containing 170 [Source:HGNC Symbol;Acc:HGNC:21177]
XPNPEP2	ENSG00000122121	2.81405	12.7746	-2.13083	0.0439913	1	protein_coding	X-prolyl aminopeptidase 2 [Source:HGNC Symbol;Acc:HGNC:12823]
KCTD9P2	ENSG00000181819	7.51293	21.2874	-1.48588	0.0444891	1	processed_pseudogene	potassium channel tetramerization domain containing 9 pseudogene 2 [Source:HGNC Symbol;Acc:HGNC:29274]
COL15A1	ENSG00000204291	7.51293	21.2874	-1.48588	0.0444891	1	protein_coding	collagen type XV alpha 1 chain [Source:HGNC Symbol;Acc:HGNC:2192]
FAM21FP	ENSG00000237840	20.6696	6.38998	1.67596	0.0444891	1	transcribed_unprocessed_pseudogene	family with sequence similarity 21 member F, pseudogene [Source:HGNC Symbol;Acc:HGNC:45011]
RNF32	ENSG00000105982	46.983	21.2874	1.13805	0.0447435	1	protein_coding	ring finger protein 32 [Source:HGNC Symbol;Acc:HGNC:17118]
PANCR	ENSG00000250103	35.7058	14.9028	1.2543	0.044879	1	lincRNA	PITX2 adjacent non-coding RNA [Source:HGNC Symbol;Acc:HGNC:52282]
GAL	ENSG00000069482	82.6939	40.4412	1.02997	0.044946	1	protein_coding	galanin and GMAP prepropeptide [Source:HGNC Symbol;Acc:HGNC:4114]
LINC02056	ENSG00000248371	6.57316	19.1592	-1.5241	0.0451175	1	lincRNA	long intergenic non-protein coding RNA 2056 [Source:HGNC Symbol;Acc:HGNC:52898]
MEG9	ENSG00000223403	6.57316	19.1592	-1.5241	0.0451175	1	lincRNA	maternally expressed 9 [Source:HGNC Symbol;Acc:HGNC:43874]
HIST1H2AI	ENSG00000196747	5.63339	19.1592	-1.74202	0.0451175	1	protein_coding	histone cluster 1 H2A family member i [Source:HGNC Symbol;Acc:HGNC:4725]
GNAS-AS1	ENSG00000235590	5.63339	19.1592	-1.74202	0.0451175	1	antisense	GNAS antisense RNA 1 [Source:HGNC Symbol;Acc:HGNC:24872]
RGS20	ENSG00000147509	31.007	64.9155	-1.06259	0.0451804	1	protein_coding	regulator of G protein signaling 20 [Source:HGNC Symbol;Acc:HGNC:14600]
IL1A	ENSG00000115008	15.0311	4.2618	1.79097	0.0452022	1	protein_coding	interleukin 1 alpha [Source:HGNC Symbol;Acc:HGNC:5991]
AC006252.1	ENSG00000243224	15.0311	4.2618	1.79097	0.0452022	1	antisense	uncharacterized LOC101929054 [Source:NCBI gene;Acc:101929054]
AC018410.2	ENSG00000256897	15.0311	4.2618	1.79097	0.0452022	1	antisense	novel transcript
PTPN6	ENSG00000111679	15.0311	4.2618	1.79097	0.0452022	1	protein_coding	protein tyrosine phosphatase, non-receptor type 6 [Source:HGNC Symbol;Acc:HGNC:9658]
GUCY1B1	ENSG00000061918	3.75384	14.9028	-1.95155	0.0452022	1	protein_coding	guanylate cyclase 1 soluble subunit beta 1 [Source:HGNC Symbol;Acc:HGNC:4687]
LSMEM1	ENSG00000181016	3.75384	14.9028	-1.95155	0.0452022	1	protein_coding	leucine rich single-pass membrane protein 1 [Source:HGNC Symbol;Acc:HGNC:22036]
AC092807.3	ENSG00000282057	16.9106	5.32589	1.64589	0.045436	1	lincRNA	novel transcript
KLHL38	ENSG00000175946	16.9106	5.32589	1.64589	0.045436	1	protein_coding	kelch like family member 38 [Source:HGNC Symbol;Acc:HGNC:34435]
CYP27B1	ENSG00000111012	16.9106	5.32589	1.64589	0.045436	1	protein_coding	cytochrome P450 family 27 subfamily B member 1 [Source:HGNC Symbol;Acc:HGNC:2606]
TEX9	ENSG00000151575	16.9106	5.32589	1.64589	0.045436	1	protein_coding	testis expressed 9 [Source:HGNC Symbol;Acc:HGNC:29585]
RASA4CP	ENSG00000228903	4.69362	17.031	-1.83007	0.045436	1	transcribed_unprocessed_pseudogene	RAS p21 protein activator 4C, pseudogene [Source:HGNC Symbol;Acc:HGNC:44185]
NPTX2	ENSG00000106236	4.69362	17.031	-1.83007	0.045436	1	protein_coding	neuronal pentraxin 2 [Source:HGNC Symbol;Acc:HGNC:7953]
OLFML1	ENSG00000183801	4.69362	17.031	-1.83007	0.045436	1	protein_coding	olfactomedin like 1 [Source:HGNC Symbol;Acc:HGNC:24473]
TTN	ENSG00000155657	80.8144	39.3771	1.0352	0.045784	1	protein_coding	titin [Source:HGNC Symbol;Acc:HGNC:12403]
NAP1L3	ENSG00000186310	80.8144	39.3771	1.0352	0.045784	1	protein_coding	nucleosome assembly protein 1 like 3 [Source:HGNC Symbol;Acc:HGNC:7639]
GRAMD1B	ENSG00000023171	25.3685	54.2745	-1.09304	0.046223	1	protein_coding	GRAM domain containing 1B [Source:HGNC Symbol;Acc:HGNC:29214]
LINC00106	ENSG00000236871	43.2239	19.1592	1.16916	0.0472123	1	lincRNA	long intergenic non-protein coding RNA 106 [Source:HGNC Symbol;Acc:HGNC:31843]
LINC00702	ENSG00000233117	43.2239	19.1592	1.16916	0.0472123	1	lincRNA	long intergenic non-protein coding RNA 702 [Source:HGNC Symbol;Acc:HGNC:44676]
AC012467.2	ENSG00000271976	31.9468	12.7746	1.31483	0.0475441	1	antisense	novel transcript, antisense to IL17RB
AC131212.3	ENSG00000280287	40.4046	18.0951	1.15407	0.0485971	1	TEC	novel transcript
KCNJ15	ENSG00000157551	30.0673	11.7105	1.35198	0.0490282	1	protein_coding	potassium voltage-gated channel subfamily J member 15 [Source:HGNC Symbol;Acc:HGNC:6261]
ZNF487	ENSG00000243660	12.2118	29.8002	-1.27755	0.0490282	1	protein_coding	zinc finger protein 487 [Source:HGNC Symbol;Acc:HGNC:23488]
LINC01963	ENSG00000260804	65.7782	31.9284	1.04023	0.0491311	1	lincRNA	long intergenic non-protein coding RNA 1963 [Source:HGNC Symbol;Acc:HGNC:25283]
FMN1	ENSG00000248905	65.7782	31.9284	1.04023	0.0491311	1	protein_coding	formin 1 [Source:HGNC Symbol;Acc:HGNC:3768]
CUBN	ENSG00000107611	73.2963	36.1848	1.01616	0.0496441	1	protein_coding	cubilin [Source:HGNC Symbol;Acc:HGNC:2548]
